# Supplementary material for: High heteroplasmy is associated with low mitochondrial copy number and selection against non-synonymous mutations in the snail Cepaea nemoralis
Source: BMC Genomics. 2024 Jun 13;25:596. doi: 10.1186/s12864-024-10505-w (PMC11177401; doi:10.1186/s12864-024-10505-w)
Supplement: Supplementary file 2 — Supplementary Material 2. [file 12864_2024_10505_MOESM2_ESM.xlsx]

## Sheet: Table S1
Table S1. Relative depth of mtDNA sequence reads in the repetitive region, from positions 1500 to 1850, using snails in the same maternal line. Relative depth is the number of reads for each position compared with 1 kb of sequence upstream and downstream. Position is defined by individual C691 (OP910114) reference. Depth is coloured to show variation.
	order in final table	1		2		3	4		5	6	7	8	9	10		11	12	13	14	15	16	17	18	19	20	21	22	23	24	25	26	27	28	29	30	31	32	33	34	35	36	37	38	39	40	41	42	43	44
	Sanger ID	70		67		59	60		71	94	72	92	73	61		1	2	3	4	5	6	7	74	75	76	77	78	8	9	79	10	11	80	81	12	13	14	15	16	17	82	18	83	19	20	21	22	23	24
	ID	109		116		451	452		382	383	447	662	663	665		691	692	695	698	699	700	701	702	703	704	706	707	708	709	714	715	716	724	725	726	750	751	752	753	754	755	756	757	758	769	770	771	772	773
	Relationship	maternal		mother		451	452		sibling of 451/452							offspring of 451/452
	Snail ID error!	859		854		835	836		861	383	883	109	887	837		691	692	695	698	699	700	701	888	889	893a	451	452	702	703	662	704	706	665	969	707	708	709	714	715	716	970	724	971	725	726	750	751	752	753
	to 451/452	grandparent
1500	1850	2.30411		2.37933		2.57317	2.58662		2.31357	2.17702	1.99022	2.39752	2.27538	2.24564		2.5668	2.62064	2.70967	2.81229	3.18225	2.13703	2.54681	2.3816	2.63677	2.32463	2.57263	2.37044	2.83695	2.38646	2.46616	2.74946	2.95768	2.51807	2.44455	2.62934	2.79365	2.51513	2.81028	2.63196	2.76536	2.63628	2.26663	2.07511	2.71858	2.30416	2.55595	2.65849	2.80927	2.67205
1500	1525	1.37975		1.39891		1.37552	1.35658		1.32858	1.27717	1.32734	1.35196	1.30125	1.1499		1.53862	1.23345	1.39729	1.33856	1.52756	1.34503	1.44145	1.32346	1.4177	1.22779	1.52986	1.52733	1.51245	1.251	1.30869	1.32191	1.49352	1.47775	1.41474	1.49761	1.51858	1.44889	1.31606	1.34608	1.56616	1.37586	1.41193	1.25896	1.4238	1.20825	1.25976	1.42001	1.37666	1.41247
1525	1550	1.7966		1.85629		1.96883	1.86822		1.81504	1.6992	1.63451	1.86024	1.82214	1.66535		2.01422	1.78482	1.98349	2.0179	2.30073	1.83617	1.98828	1.81884	2.00681	1.68271	2.09635	2.02519	2.0795	1.73744	1.81868	1.94082	2.10001	1.95252	2.03667	1.99785	2.21903	1.86858	1.92281	1.90815	2.17274	1.94334	1.87381	1.66326	2.10613	1.65572	1.77266	1.98182	2.00115	1.92678
1550	1575	2.16475		2.25055		2.55992	2.34987		2.16302	2.0416	1.91214	2.2287	2.25093	1.98582		2.3557	2.21116	2.40989	2.65858	2.82534	2.18934	2.41302	2.22855	2.49331	1.96667	2.48176	2.31753	2.53992	2.01756	2.22848	2.42826	2.67749	2.38081	2.51482	2.30828	2.70858	2.12237	2.44776	2.3337	2.63794	2.3166	2.16602	1.95644	2.5579	2.1408	2.28892	2.47794	2.614	2.36881
1575	1600	2.44339		2.62075		2.97497	2.75438		2.48109	2.2681	2.13716	2.53622	2.46448	2.32772		2.70917	2.66176	2.78971	3.10336	3.21901	2.4437	2.70869	2.4896	2.94202	2.24988	2.81003	2.54937	2.97951	2.4017	2.53849	2.8612	3.12897	2.86139	2.85799	2.62898	3.07829	2.42921	2.85993	2.70464	2.9345	2.72253	2.39688	2.29019	2.93433	2.38099	2.71615	2.888	3.0354	2.79041
1600	1625	2.65164		2.86472		3.11188	3.08741		2.76117	2.55234	2.3246	2.77375	2.6228	2.59819		2.98265	3.08498	3.21943	3.32945	3.60559	2.61656	3.12644	2.80606	3.2666	2.58936	3.09227	2.82304	3.34884	2.74793	2.85239	3.26727	3.52844	3.17	3.13462	2.94703	3.42388	2.76725	3.29682	3.05493	3.2503	3.15032	2.67832	2.62248	3.21363	2.65309	3.01718	3.10332	3.3272	3.14024
1625	1650	2.95134		3.09352		3.33891	3.35786		2.96178	2.69331	2.53782	3.04094	2.77194	2.7628		3.15087	3.38926	3.51214	3.47877	3.87266	2.61603	3.41087	2.9618	3.5569	2.89457	3.30409	3.00383	3.58636	3.00811	3.1163	3.57718	3.98203	3.21416	3.19593	3.29368	3.48882	2.9165	3.73683	3.45568	3.39168	3.4931	2.71911	2.64185	3.4603	2.92184	3.32276	3.32076	3.69233	3.46852
1650	1675	2.86805		3.00589		3.35399	3.41069		2.96346	2.73405	2.49887	3.1287	2.8204	2.83148		3.2228	3.47342	3.44861	3.52748	3.91731	2.45382	3.37823	2.89919	3.45429	2.93522	3.19129	2.96898	3.75237	3.01794	3.0872	3.58535	4.00954	3.08751	3.02696	3.39208	3.46887	2.94303	3.84108	3.39924	3.36604	3.56898	2.66951	2.58921	3.46332	2.97527	3.37293	3.38817	3.66728	3.51305
1675	1700	2.86902		2.95601		3.32251	3.43797		2.93595	2.77167	2.48659	3.11822	2.85738	2.87174		3.35654	3.5265	3.43068	3.59843	4.14708	2.4477	3.36445	3.01013	3.43502	3.07599	3.27202	2.86104	3.91061	3.17538	3.17572	3.65738	3.91543	3.21625	2.99749	3.49639	3.59845	3.1963	3.87744	3.45784	3.42535	3.59496	2.84555	2.60529	3.48455	3.05442	3.38285	3.44947	3.64807	3.61078
1700	1725	2.83804		2.93978		3.11609	3.36626		2.91197	2.69912	2.385	3.10117	2.78487	2.89333		3.3172	3.49598	3.43555	3.67733	4.33112	2.53532	3.21312	2.98446	3.31214	3.15017	3.31821	2.84957	3.78159	3.20958	3.12675	3.57705	3.86807	3.18929	2.85633	3.48551	3.52361	3.37104	3.70984	3.44435	3.55327	3.48769	2.82614	2.57495	3.48634	2.95769	3.28789	3.40944	3.60344	3.49465
1725	1750	2.83874		2.87227		2.95956	3.20122		2.75227	2.65179	2.3246	2.89686	2.72892	2.70891		3.15442	3.26834	3.45679	3.60267	4.22631	2.53666	3.07557	2.91386	3.14147	3.08236	3.17484	2.8941	3.52698	3.00796	3.11261	3.43793	3.65849	2.9504	2.73441	3.35928	3.39465	3.31851	3.57378	3.25256	3.49877	3.24486	2.76887	2.39985	3.40799	2.85065	3.12717	3.24108	3.48487	3.29607
1750	1775	2.62558		2.57866		2.70104	2.86868		2.43123	2.34463	2.06874	2.54475	2.52274	2.46847		2.73521	2.85932	3.09197	3.20396	3.73327	2.29428	2.69512	2.62871	2.8269	2.70177	2.7881	2.53925	3.08148	2.62426	2.74933	3.0582	3.26353	2.54767	2.44424	3.03533	3.00005	2.85514	3.14229	2.94055	3.00471	2.84446	2.46116	2.1001	3.06163	2.59999	2.85814	2.95046	3.1773	2.93165
1775	1800	2.0354		2.04649		2.23311	2.21064		2.01902	1.96237	1.68093	2.11624	2.05551	2.08728		2.29464	2.37806	2.47946	2.53786	3.03415	1.88518	2.05123	2.13346	2.12042	2.0988	2.1226	2.0632	2.45661	2.15235	2.26454	2.44617	2.48084	2.13704	2.07137	2.39627	2.4703	2.49109	2.53326	2.32188	2.49014	2.27685	2.08477	1.73893	2.40992	2.08066	2.32106	2.38793	2.47426	2.37306
1800	1825	1.68489		1.6839		1.82394	1.75664		1.68168	1.649	1.46587	1.73055	1.69077	1.79457		1.90464	1.99629	2.02754	1.99989	2.40119	1.60685	1.65446	1.85721	1.79934	1.73883	1.73187	1.69823	1.91132	1.79201	1.8908	2.0301	2.03476	1.83517	1.71632	1.84706	1.98818	2.15929	1.9444	1.93146	2.07848	1.73266	1.72273	1.52362	1.85086	1.66477	1.84778	1.94578	1.97659	1.90218
1825	1850	1.11042		1.14283		1.18407	1.18623		1.18371	1.13389	1.07886	1.137	1.16118	1.29341		1.19846	1.32556	1.25289	1.29779	1.41022	1.11172	1.13434	1.28704	1.14192	1.15073	1.10358	1.06544	1.24975	1.26725	1.25623	1.30361	1.26635	1.23305	1.22176	1.12546	1.22989	1.3246	1.14164	1.29646	1.34494	1.15566	1.10797	1.08642	1.19937	1.11403	1.20812	1.25471	1.25126	1.18012
[truncated: 47 more columns]

## Sheet: Table S2
Table S2. Percent sequence variation, or SNP heteroplasmy, in the mitochondrial DNA of individuals in the matriline of C. nemoralis snails, using the filtered vcf file to infer variant positions. Position is defined relative to the reference (OP910114, C691), blank cells indicate the frequency of the alternative allele was zero; sites with alternative allele frequencies greater than 30% are highl…
													Final order	1		2		3	4		5	6	7	8	9	10		11	12	13	14	15	16	17	18	19	20	21	22	23	24	25	26	27	28	29	30	31	32
													Sanger ID	70		67		59	60		71	94	72	92	73	61		1	2	3	4	5	6	7	74	75	76	77	78	8	9	79	10	11	80	81	12	13	14
Position	Ref	Alt	% Alt	% Alt	Gene		Codon	Gene	Codon	Ref	Alt	Qual90	Snail ID:	109		116		451	452		382	383	447	662	663	665		691	692	695	698	699	700	701	702	703	704	706	707	708	709	714	715	716	724	725	726	750	751
	base	base	mean	mean (excluding zeros)	region		position	impacted	position	a.a.	a.a.		Relationship	maternal		parent of fcp1/2		focal cross parent 1 (fcp1)	focal cross parent 2 (fcp2)		sibling of fcp 1/2							offspring of fcp1/2
													to 451/452:	grandparent of fcp1/2		(mother)		451	452
													No. variable sites	491		426		124	520		433	414	498	215	518	525		526	457	58	145	68	137	462	524	483	486	526	141	484	520	519	519	74	483	293	517	147	51
													Mean % variation (excluding invariable sites)	1.5871		0.783954		0.389847	2.61693		0.863506	0.905057	1.78166	0.641222	2.61962	4.51517		3.51871	1.32187	0.159516	1.65733	0.3433	0.691444	2.31491	3.55436	2.58096	1.64446	5.20459	0.651237	2.50925	3.01099	4.03777	3.03842	0.118085	2.60775	0.583186	2.7548	0.446275	0.469771
18	A	G	2.11384	6.56018	COX	6	3					yes									2.38095					6.25		2.17391	1.81818		7.69231				3.92157			8.33333										1.96078
27	T	C	3.27397	5.66649	COX	9	3					yes							2.5974				1.66667			6.66667		3.44828	2.63158		11.1111				4.41176		1.5873	9.09091	2.5641	5.55556	1.5625	3.7037	3.1746			2.7027	6.66667	2.98507
60	G	C	3.36626	4.75136	COX	20	3					yes						2.67857	1.92308		1.21951			5.55556		10.2041		2.9703	2.72727	1.23457	10		5.45455	3.33333	6.97674			7.79221	3.38983	2.77778	1.96078	4.9505	0.917431		1.5625	2.46914	1.85185	4.46429
66	A	G	1.46471	3.03911	COX	22	3												1.72414		1.1236		2.27273		2	3.25203		2.52101							1.06383	1.96078	0.826446	5.20833		1.26582	0.884956	2.58621	2.43902		5.88235		1.7094
72	T	A	4.59354	5.45301	COX	24	3					yes						2.43902	4.2735		4.34783	1.0989	4.21053	4.13223	1.88679	10.7692		6.29921	2.41935	0.909091	6.81818		4.05405	4.6729	7.07071	1.81818	0.769231	15.8416	2.46914	3.44828	5.08475	8.26446	4.58015		6.45161	2.04082	5.04202	4.60526
84	C	T	2.60764	3.31531	COX	28	3					yes						1.5873	1.62602		1.92308	1.03093	1.0101	0.78125		7.24638		3.00752	2.22222	0.8	5.45455		3.75	6.08696	6.79612		0.735294	6.54206	3.15789	2.10526	3.10078	5.14706	2.11268		0.877193	1.78571	3.0303	5.03145
105	T	C	3.38123	4.17926	COX	35	3					yes		0.8				2.12766	2.58065		1.66667	0.869565	4.16667		2.05479	8.64198		4.93827	1.96078		2.98507		2.75229	2.83688	7.04225	1.37931	1.25	8.63309	2.54237	0.909091	4.08163	6.25	3.14465		5.03597	0.729927	5.06329	1.72414
108	A	G	3.58923	4.43473	COX	36	3					yes		0.757576				2.06897	2.54777		3.0303	0.793651	5.64516	3.04878	2.02703	8.72093		3.61446	1.875		2.7027		2.67857	2.68456	6.84932	1.33333	1.21951	8.33333	3.125	0.877193	3.24675	5.45455	3.48837		4.86111		4.7619	1.68539
117	G	A	2.39865	3.47149	COX	39	3					yes		0.613497					2.32558		0.591716		1.98675		1.78571	5.05618		3.91061	1.14286					2.45399	5.29412	1.25	1.10497	7.09677		0.8	2.87356	6.14525	3.20856		5.03145		4.32432
126	A	G	2.86613	3.55502	COX	42	3					yes		0.581395		0.52356		1.72414	1.68539		1.99005	3.35196	5.35714	3.53535	1.12994	6.77083		3.58974	1.04167		3.57143		2.34375		4.3956	1.20482	1.5625	4.06977	2.75862	0.75188	1.07527	2.07254	1.93237		5.38922		2.05128	1.90476
141	T	C	3.85241	4.42984	COX	47	3					yes		1.49254		0.862069		1.38889	3.46535		1.65289	3.65297	4.71698	3.0837	2.33645	8.48214		4.60829	2.71493		3.37079		2.02703	3.09278	6.46766	1.08696	0.913242	8.67347	2.42424	1.34228	4.16667	5.9633	3.4188		4.81283		3.55556	1.28205
150	T	C	3.34282	3.93605	COX	50	3					yes		1.94175		0.847458		1.33929	2.8169		1.23457	3.13901	3.58744		2.18341	8.03571		3.9823	2.77778		3.22581		2	3.09278	6.60377	1.06383	0.869565	6.31068	2.27273	1.93548	3.27103	5.88235	3.0837		5.20833		3.91304	1.68776
156	A	G	2.72544	3.39009	COX	52	3					yes		1.53061		0.858369		1.44231	2.88462		1.24481	2.99145	4.28571		1.83486	6.27803		3.77358	1.47783		3.15789		2.02703	0.492611	3.84615	1.71429	0.930233	6.40394	2.32558	1.3245	1.85185	2.33645	2.23214		5.34759		1.79372	1.69492
171	C	T	2.69992	3.44185	COX	57	3					yes		0.478469				1.04712	2.15054		0.851064	3.33333	5.48523	4.44444	0.46729	7.65766		3	4.30108		1.1236		2.14286	3.62694	4.12371			4.66321	2.85714		3.84615	3.82775	1.28755			0.555556	1.34529	1.84332
216	G	T	2.92318	3.36114	COX	72	3					yes		3.47826		1.27119		0.434783	2.66667			0.42735	1.31004	0.440529	2.13675	3.75587		5.18868	2.25225		2.0202		2.63158	3.2967	3.58744	0.675676	1.38889	4.63918	1.0929	3.84615	4.97738	4.18605	2.51046		6.66667	0.584795	3.44828
249	T	G	2.80016	3.17592	COX	83	3					yes		2.15517		0.819672		0.833333	2.48963			1.23457	1.65289	1.28205	1.7316	4.18605		4.68085	2.90456		5.31915		3.61446	2.89855	2.20264	1.36986	1.8018	5.02513	2.7027	2.35294	3.4188	3.58744	2.83401		6.5	0.636943	2.58621	0.42735
255	A	G	2.8249	3.23098	COX	85	3					yes		1.75439		0.833333		0.840336	2.95359			0.833333	2.47934	1.28755	1.77778	4.18605		4.68085	3.3195		5.37634		3.63636	2.39234	2.15517	1.36986	1.31004	6.77083	3.27869	2.38095	3.81356	3.96476	2.86885		6.70103	0.636943	2.58621	0.423729
270	C	T	3.12813	3.58783	COX	90	3					yes		1.41509		1.2987		1.31004	2.55319		0.436681	0.881057	3.52423	1.32159	2.18341	4.03587		5.17241	3.4188		5.61798		3.65854	3.5	1.86916	2.11268	1.32159	7.69231	3.35196	3.10559	4.54545	5	3.50877		7.14286	1.35135	2.65487	0.440529
276	T	A	2.80358	3.3442	COX	92	3					yes		1.36364		1.2766		0.881057	2.46914		0.420168	0.833333	3.00429	1.32743	1.68776	3.52423		4.78261	1.73913		5.26316		2.46914	2.80374	1.8018	2.18978	1.32743	6.66667	2.65957	3.0303	4.05405	4.6729	3.47826		6.14525	1.34228	2.71493
279	A	G	3.1185	3.58088	COX	93	3					yes		1.39535		1.31579		1.37615	2.13675		0.865801	0.851064	3.9823	1.33929	1.76991	4.05405		5.17241	2.94118		5.20833		3.7037	2.8436	2.28311	2.18978	1.32743	7.77778	3.35196	3.04878	3.93013	4.62963	3.47826		6.17978	1.36986	2.75229	0.42735
316	T	C	2.70068	3.2686	COX	105.333	1					yes		1.32159		1.28205		1.31004	2.11864		0.833333	0.840336	3.8961	2.27273	3.0303	2.5641		5.08475	1.2605		5.94059		1.80723	3.91304	1.81818	2.7027	1.7094	6.66667	2.71739	1.79641	4.01786	6.07477	3.47826		6.28931	1.96078	2.27273
330	T	C	3.59321	4.07975	COX	110	3					yes		0.862069		1.23457		4.24528	2.29358		2.42915	2.52101	5.95745	1.36986	3.07018	5.38117		6.27803	2.6087		11.9565		1.17647	3.52423	4.5045	3.08642	1.73913	6.77083	2.5641	2.39521	2.76498	7.27273	3.91304		6.79012	1.82927	1.76211	0.873362
333	G	A	1.77438	2.57571	COX	111	3											2.87081	1.40845		0.819672	2.10084	0.862069		0.904977	2.67857		1.86916	2.57511		5.74713			2.18341	3.7037			4.78723	0.531915		1.84332	4.52489	1.76211		0.645161		0.892857	0.888889
339	A	G	2.03313	2.99969	COX	113	3											3	0.985222		1.69492	2.06612	2.14592		1.72414	4.54545		1.8018	2.64317		5.37634			2.63158	4.34783			4.71204	1.08108		2.39234	4.54545	1.74672				0.904977	0.888889
360	C	A	4.11285	4.65	COX	120	3					yes		0.854701		0.840336		5.5814	1.47783		2.46914	2.51046	5.9322	3.78151	4.72103	5.9633		7.17489	3.75587		10.6383		2.36686	3.93013	7.79221	4.40252	1.81818	6.77083	3.93258	3.125	2.33645	8.01887	2.26244		6.21118	1.97368	1.33929	2.26244
372	A	G	3.41768	4.02799	COX	124	3					yes		0.862069		0.829876		2.65487	1.33333		2.08333	1.68067	4.66102	1.67364	3.38983	5.8296		3.38164	3.84615		6.25		0.571429	3.18182	6.52174	3.75	1.30435	7.69231	2.7933	1.2987	2.71493	8.33333	3.43348		3.82166		1.33333	1.78571
391	T	C	3.41429	4.00759	COX	130.333	1					yes		0.42735				3.04348	1.28205		1.69492	1.65975	3.37553	1.68776	3.4188	5.38117		2.80374	4.20168	0.44843	6.25		0.595238	3.21101	6.92641	2.36686	1.2987	7	3.8674	1.2987	2.7027	7.79221	3.36134		3.84615		1.2987	1.8018
399	C	T	2.08688	2.86568	COX	133	3							0.847458		0.83682			0.865801		0.813008	0.823045	2.10084		3.40426	4.01786		3.25581	1.66667					3.30189	3.96476	3.01205	1.7316	4.92611		1.97368	2.65487	7.82609	3.40426		5.36913		1.72414
414	C	T	3.28662	3.95606	COX	138	3					yes		1.2987		0.414938		2.95359	0.858369		1.65975	2.05761	2.90456		3.47826	5.21739		3.73832	4.23729		6.32911		1.22699	2.9703	7.17489	2.38095	1.75439	6.04651	3.48259	1.86335	1.80995	6.78733	3.4188		6.04027		1.70213	1.74672
426	C	T	2.67847	3.45716	COX	142	3					yes		1.82648		1.32743		2.15517	0.900901		2.12766	0.854701	3.09735	2.1097	1.76991	6.60793		2.76498	2.94118		7.59494		1.19048		4.95495	2.40964	1.35747	3.77358	3.51759	1.93548	1.38889	5.14019	2.18341		5.29801		0.858369	1.35747
438	G	A	2.8459	3.52768	COX	146	3					yes		1.88679		3.0303			0.884956		1.68067	2.1097	2.19298	3.37553	2.71493	5.12821		5.11628	1.31004		2.53165		1.19048	3	3.91304	2.29885	1.84332	4.30622		2.58065	3.36538	7.54717	2.63158		6.8323		1.35747
444	G	A	2.58176	3.43072	COX	148	3					yes		1.43541		2.99145		2.35849	0.858369		2.5	0.425532	2.65487	2.55319	1.43541	5.62771		2.8169	2.12766		2.5641		1.21212		4	2.31214	1.85185	4.58716	3	2.64901	1.46341	4.83092	2.12766		6.09756		0.934579	0.858369
504	C	T	3.28522	3.90222	COX	168	3					yes		1.76211		2.99145		3.0303	2.15517		2.18341	2.17391	4.34783		3.05677	7.69231		3.90244	2.6087		4.93827		3.125	2.10526	5.08475	0.598802	1.40187	7.07071	2.63158	2.18978	3.18182	4.65116	2.55319		4.40252		2.38095	1.80995
528	G	A	4.53871	4.65763	COX	176	3					yes		2.1645		3.81356		2.8169	3.19635		4.95868	4.16667	4.23729	1.84332	3.84615	11.7904		6.46552	3.52423	1.5	12.0879		4.87805	4.9505	5.15021	0.617284	3.24074	7.17949	2.5641	3.7594	4.7619	4.56621	2.99145		8.98876	0.558659	3.36538	2.71493
540	C	T	4.16906	4.33939	COX	180	3					yes		2.14592		3.78151		3.53982	2.64317		2.85714	3.38983	3.82979	0.921659	3.9823	8.33333		5.88235	3.86266	1.02564	13.8298		3.59281	3.5533	5.33333	1.24224	4.03587	7.8125	2.98507	3.87597	4.7619	4.45545	2.92887		8.83978	0.581395	3.34928	3.30189
558	C	T	4.23436	4.72653	COX	186	3					yes		2.65487		3.40426		3.91304	2.58621		4.329	2.52101	4.2735	0.904977	3.96476	10.8491		5.75221	4.329		12.766		3.9548	3.01508	5.90909	2.53165	3.4632	7.84314	3.5533	2.18978	5.15021	5.66038	2.92887		5.75916		1.82648	3.82775
564	C	A	4.16267	4.63603	COX	188	3					yes		2.19298		2.92887		4.34783	2.53165		4.52675	2.47934	4.16667	0.44843	4	10.3774		4.58716	4.38596		13.1313		4.06977	3.06122	5.35714	2.5	4	7.42574	3.60825	2.8169	4.66102	5.28846	2.90456		5.78947		1.78571	4.28571
579	A	G	3.96997	4.52275	COX	193	3					yes		1.32159		0.900901		4.329	2.67857		2.26244	2.6087	2.17391	0.485437	4.12844	8.82353		5.04587	4.14747		12.1951		4.34783	3.26087	4.87805	1.88679	4.18605	7.93651	4.49438	3.57143	4.6729	5.39216	2.64317		4.46927		2.43902	3.90244
588	G	A	3.47688	4.06388	COX	196	3					yes		1.36986		0.438596		4.42478	3.04348		2.95359	3.07018	2.66667	0.465116	2.73973	7.92079		3.61991	2.72727		10.8434		3.63636	2.13904	5.18868	1.72414	3.16742	8.5	4.7619	2.7972	3.58744	5.2381	1.40187		3.68421		2.72727	3.38164
600	T	C	3.31228	3.92243	COX	200	3					yes		1.31579		0.423729		3.78151	3.01724		1.64609	2.92887	2.5974		4.05405	5.97015		5.50459	3.19635		10.1266		3.10559	3.15789	5.18868	2.36686	3.6036	7.8534	4.06091	3.44828	3.55556	5.55556	1.77778		4.18848		2.7907	2.28311
612	G	A	2.25487	3.27319	COX	204	3											4.03587	1.73913		0.414938	2.94118	1.74672		1.39535	4.06091		3.36538	3.01724		8.86076		3.61446	3.26087	2.22222			4.73684	4.4335		2.29358	3.28638	1.76211				2.22222	2.66667
648	C	T	3.2414	3.45291	COX	216	3					yes		1.76991		1.27119		4.16667	2.5974		0.414938	3.71901	1.68067	2.11864	2.17391	5.37634		3.58744	3.47826	0.5	9.58904	6.33803	2.85714	5.14286	4.54545	4.97238	1.79372	2.9703	4.56621	0.632911	1.2766	2.57511	1.7316	1.32159		1.68539	4.14747	2.9661	3.6036
660	C	T	2.37499	2.85652	COX	220	3					yes		0.854701		0.833333		3.30579	1.34529		2.06612	1.68776	2.45902		0.869565	5.07614		2.26244	0.888889	0.518135	8.57143		3.10559		3.9823	4.57143	3.24074	4	4.97738	2.48447	1.2766	1.86047	0.41841	0.420168	3.07692	1.16279	0.480769	3.0837	1.02041
672	G	A	3.67542	4.29594	COX	224	3					yes		0.847458		0.833333		3.8961	2.31481		1.61943	2.05761	4.11523	0.413223	2.5974	10.2703		4.83092	3.4632		10.4478		3.20513	3.10559	7.29614	2.90698	3.22581	7	3.84615	2.51572	2.9661	4.83092	2.1097		3.31492		1.94175	2.55319
705	C	T	3.14981	3.68695	COX	235	3					yes		0.900901				2.53165	0.862069		1.66667	2.05761	2.95359	0.436681	2.67857	11.165		3.68664	3.38983	1.08696	12.0482		5.80645	4.26829	5.24017		0.446429	7.65027	4.10256	0.724638	1.30435	1.90476	2.51046				1.48515	1.74672	1.0101
708	T	C	4.98844	5.41475	COX	236	3					yes		0.507614		0.884956		2.73973	3.73832		1.7094	2.21239	5.04587	1.31579	3.90244	15.0754		6.12245	3.30189	1.06952	21.0526		6.33803	4.7619	9.90566	2.68456	3.48259	14.2857	5.81395	2.23881	4.69484	4.45545	3.53982	0.497512	2.94118		2.24719	1.4218	10.1124
711	T	C	4.30289	4.79201	COX	237	3					yes		0.436681		0.840336		2.15517	3.55556		1.25523	1.64609	3.76569	0.869565	2.75229	11.4833		5.04587	3.01724		20.9877		6	4.43038	9.13043	2.46914	2.75229	13.4831	4.2328	2.18978	4.29185	4.28571	3.30579	0.485437	2.87356		1.93237	1.32159	8.60215
744	T	C	2.71156	3.27773	COX	248	3					yes		1.30435		0.917431			2.71493			0.431034	2.17391	0.858369	3.77358	5.06912		5.12821	1.65975	0.49505	6.38298			3.91061	8.25688	2.28571	2.18341	6.38298	0.492611	3.64964	4.52675	3.58744	2.94118	0.480769	1.65746	0.546448	2.35849		10.7843
753	G	A	3.90471	4.1667	COX	251	3					yes		1.78571		0.858369			3.25581		1.2605	0.851064	3.61991	1.37615	3.9801	8.21256		5.5794	2.07469	2.55102	8.04598	2.77778	1.35135	5.45455	8.33333	3.57143	3.49345	6.89655	2.05128	5.38462	3.79747	4.36893	3.55556	0.492611	4.57143	1.7341	3.84615	0.478469	10.7527
756	C	T	4.43017	4.56634	COX	252	3					yes		2.24215		0.83682		1.76211	2.35849		2.02429	0.847458	5.35714	1.38889	2	9.95025		3.75	2.1097	2.5641	19.5402	2.8777	8.72483	1.17647	7.69231	3.5503	3.53982	12.5	6.28272	5.51181	2.9661	1.95122	1.33333	0.502513	4.65116	1.7341	1.93237	2.38095	9.375
813	G	A	5.5012	5.64083	COX	271	3					yes		3.15315		0.840336		2.64317	2.31481		0.823045	0.83682	6.55738	1.94175	3.65297	8.41121		6.48148	4.23729	2.85714	11.828	3.07692	7.85714	5.06329	8.73786	4	3.55556	12.5828	6.89655	3.53982	4.47761	7.24638	5.18868	0.534759	5.92105	2.48447	5.52995	2.36967	1.33333
816	G	A	5.44598	5.58908	COX	272	3					yes		3.11111		0.83682		2.5641	1.79372		0.813008	0.833333	6.17284	1.97044	3.68664	8.10811		6.07477	3.76569	2.82486	12.2222	3.07692	7.69231	4.34783	8.61244	4.66667	3.09735	12.3377	6.70391	3.6036	4.32692	7.14286	4.95495	0.529101	4.51613	2.5	5.04587	1.87793	1.36986
828	C	T	2.81822	3.22219	COX	276	3					yes		0.458716		0.420168		3.01724	0.485437		0.826446	0.414938	3.73444	2.40385	1.33929	4.18605		1.44928	2.17391	1.22699	8.98876	0.769231	6.25	0.606061	2.7907	1.34228	0.921659	7.09677	5.31915		0.458716		0.881057	0.507614	1.1976	1.88679		2.71493	1.38889
832	T	C	2.06412	3.71541	COX	277.333	1	COX	1	L	V	yes						2.71493			0.854701	0.42735	2.57511	1.00503		2.83019		0.510204	2.19298		9.7561		5.7554		2.31481			4.57516	3.76344									2.30415
834	G	A	5.14622	5.35539	COX	278	3					yes		3.11111		1.26582		3.07018	2.7907		0.809717	0.819672	5.3719	1.9802	3.58744	6.10329		5.31401	4.2735	0.645161	9.87654	0.793651	6.33803	4.93827	8.96861	4.10959	3.94089	12.9032	4.73684	4.09836	3.66972	6.16114	3.8961	0.492611	2.48447	1.30719	7.14286	2.72727
837	T	C	4.05294	5.00801	COX	279	3					yes		1.34529		0.83682		2.65487	1.36986		0.411523	0.843882	4.52675		2.25225	4.24528		5.71429	4.16667		9.52381		5.6338	4.29448	8.40708	2.73973	2.43902	9.93789	3.68421	4.06504	3.19635	6.01852	2.6087		1.27389		7.30594	2.19298
888	G	A	1.81249	3.62521	COX	296	3					yes		2.38095				2.5974					2.57511			1.43541		0.884956	0.843882		16.3043		3.84615		3.58744			3.82514	5.31915									2.58621
894	T	C	2.28154	3.07961	COX	298	3					yes		3.30189		0.421941			2.5974		0.420168		1.70213		2.1645	3.34928		5.30973	2.54237					3.06748	4.329	3.28947	2.23214	6.34921		2.8777	4.38596	5.18868	3.34728		1.81818		5.88235	0.425532
903	A	G	1.6608	3.39709	COX	301	3					yes				0.438596		2.62009			0.41841		3.09735			1.43541		0.444444	0.873362		13.3333		2.85714		3.0837			3.64583	4.78723									2.18341
918	A	G	1.65845	3.47118	COX	306	3					yes						1.40845			0.854701		3.80952			1.52284		0.442478	0.869565		14.4578		2.85714		2.34742			2.52525	4.6875									2.24215
945	G	T	2.73199	3.42917	COX	315	3					yes		2.33645		0.41841		1.93237	0.456621		1.21951	0.409836	6.13208	4.44444	0.980392	6.81818		0.44843			19.7531		4.1958	0.591716	2.39234		2.9703	3.01508	5.18135					0.869565	1.28205	2.43902		1.76211
951	C	T	4.84691	5.32718	COX	317	3					yes		2.36967		1.73913		1.41509	2.73973		1.64609	0.414938	6.25	4.16667	4.10256	12.5		6.25	1.8018		17.284		4.13793	5.29412	7.17703	3.26797	5	9.74359	5.12821	2.77778	4.58716	3.0303	3.4632	0.847458	2.43902	3.18471	5.38117	1.86047
984	A	G	2.12937	2.96754	COX	328	3					yes		0.4329		0.840336			1.74672		0.404858		0.840336		2.19298	5.05051		4.0724	0.862069					1.71429	3.25581	2.58065	2.6087	6.89655		2.17391	3.49345	2.9703	5		1.98675	0.625	3.75587
993	G	A	3.07291	3.61979	COX	331	3					yes		0.44843		0.83682			1.83486		1.2605		3.00429	3.72093	2.77778	6.87831		2.91262	0.917431		4.16667		0.729927	2.95858	2.95567	3.40136	4.52489	7.79221	1.85185	0.763359	4.01786	3.5533	6.06061	1.40845	2.8169	3.75	3.07692
1017	T	C	2.29548	3.057	COX	339	3					yes		0.858369		0.42735			1.34529		0.406504		2.5	0.970874	2.73973	6.63265		2.39234	0.877193					2.40964	2.28311	3.67647	2.92683	5.36913		1.49254	3.96476	5.49451	5.9322		2.06897	0.617284	3.9801
1023	C	T	2.73997	3.29427	COX	341	3					yes		1.32159		0.429185			1.36364		0.416667		3.38983	1.97044	2.64317	6.40394		2.91262	0.843882		4.10959			2.46914	2.64317	3.7594	4.78469	5.88235	1.28205	1.51515	3.4632	5.34759	6.35593	1.02041	2.12766	3.10559	3.62694
1074	T	G	1.22734	2.63002	COX	358	3												0.869565			0.414938			3.18182	1.99005		1.94175	0.851064					2.48447	0.425532			5.52147			1.77778	3.19635	3.75				2.36967
1084	T	C	1.15474	2.66478	COX	361.333	1												0.892857			0.4329			2.72727	2.03046		2.01005	0.888889					2.66667	0.884956			3.63636			1.36364	3.24074	3.94737				1.50754
1086	G	A	2.13009	3.0157	COX	362	3					yes		2.27273		0.423729			1.34529		0.408163	0.416667	1.84332		4.09091	4.34783		3.38164	0.45045					2.5641	2.21239	3.04878	2.15517	5.73248		3.0303	3.6036	7.11111	5.28634		1.94805	0.613497	4.0404
1089	T	C	2.08832	2.99027	COX	363	3					yes		0.917431		0.421941			1.35135		0.406504	0.409836	1.77778		4.14747	4.73934		3.41463	0.884956					2.54777	1.75439	2.97619	2.15517	5.29412		2.29008	3.49345	7.01754	5.35714		1.23457	0.588235	3.9604
1125	G	A	2.16994	2.90999	COX	375	3					yes		1.27119		0.42735		0.438596	0.865801			0.8	1.67364	1.66667	3.25581	3.38164		3.77358	1.74672		3.61446	2.32558		3.35196	2.57511			2.82486		0.78125	1.36986	1.76211	2.87081		1.14943	2.95858	1.90476	1.2987	10.2941
1155	C	T	2.78185	3.27412	COX	385	3					yes		2.1097		1.68776		0.423729	2.5974		0.413223	0.826446	1.66667		4.4843	4.63918		4.73934	1.31004		3.79747	1.5625		3.22581	3.93013	2.82486	1.82648	6.34921		2.94118	4.12844	5.50847	3.18182		2.18579	2.97619	3.61991	1.28755	10.2564
1161	T	G	3.23866	3.88962	COX	387	3					yes		3.9823		1.74672		0.431034	2.72727		0.431034	1.28755	2.97872	1.0582	4.56621	5.82011		4.39024	1.2987		4.22535	1.6129		2.71739	4.58716	2.94118	1.85185	6.11111		3.73134	4.7619	5.5794	4.71698		2.22222	3.72671	4.69484	1.31579	10.2564
1176	T	C	2.20506	3.03434	COX	392	3					yes		1.71674		1.26582			2.15517		0.408163	0.829876	1.64609		4.58716	4.71204		4.80769	0.862069					0.540541	2.69058	2.89017	2.24215	5.55556		2.8777	4	5.17241	4.5045		1.5625		4.86726
1206	T	C	2.31118	3.20846	COX	402	3					yes		3.38164		0.877193			2.69058			0.469484	1.7094		2.77778	4.32432		2.18579	0.877193					1.19048	3.13901	3.28947	1.43541	3.77358		1.53846	5.77778	4.52261	4.44444		1.11732	0.75188	4
1209	G	A	2.19376	3.04034	COX	403	3					yes		1.85185		1.28205			2.57511			0.438596	1.68776		3.11111	4.83871		2.63158	0.414938					1.13636	3.05677	3.24675	1.38249	4.06977		1.51515	5.55556	3.8835	3.81356		1.05263	0.724638	3.90244
1233	C	T	2.35798	3.28559	COX	411	3					yes		1.44231		0.83682			2.6087			0.438596	3.53982		4.58716	3.68421		3.10881	0.847458					2.09424	3.49345	5.59441	1.84332	5.81395		1.38889	5.72687	4.22535	3.44828		1.0929	0.675676	3.16742
1248	C	T	2.71539	3.78762	COX	416	3					yes		2.31481		0.854701			2.63158		0.413223	0.413223	4.97738	1.40187	4.58716	7.6087		3.64583						2.7027	3.05677	5.80645	1.33929	7.42857		1.40845	4.80349	5.5814	3.00429		1.08696	0.641026	2.76498
1263	C	T	2.6934	3.86824	COX	421	3					yes		1.36364		0.847458			2.12766		0.847458		5.62771	0.947867	4.29185	7.18232		3.07692						2.04082	4.40529	5.84416	1.33333	7.30337		0.653595	5.55556	6.81818	2.54237		1.12994	0.606061	2.7027
1296	A	C	2.4464	3.40137	COX	432	3							0.425532		1.25			2.26244		0.816327	0.411523	5.88235	1.85185	4.4335	6.70103		2.71739						3.19149	3.55556	6.25	0.943396	7.86517		1.42857	4.4843	5.26316	2.45098		1.20482	0.625	2.66667
1299	T	G	2.39944	3.28562	COX	433	3							0.438596		1.23967			2.25225		0.816327	0.408163	5.46218	1.86047	4.32692	5.20833		3.22581						3.1746	3.4188	6.06061	0.934579	7.73481		1.43885	4.4843	5.16432	2.41546		1.18343	0.625	2.63158	0.45045
1314	T	C	2.59468	3.46067	COX	438	3							0.416667		1.64609			2.14592		0.413223	0.420168	5.88235	1.90476	4.20561	7.38916		3.14136	0.465116					3.10881	3.4632	5.7554	0.917431	8.60215		2.14286	4.58716	5.80357	1.86916		1.15607	0.609756	2.1645
1384	C	A	2.4329	3.20682	COX	461.333	1	COX	1	L	M			0.877193		3.07018			1.7316		1.24481	2.15517	3.05677	2.04082	3.125	7.5		2.05128	0.473934					1.77515	1.75439	3.62319	0.471698	7.86517		2.5641	3.24074	7.35294	4.16667		1.16279		1.97044
1410	T	C	2.20362	3.12171	COX	470	3					yes		1.71674		2.95359			2.5641		0.404858	1.22951	0.423729		3.63636	4.73934		2.63158	0.934579					2.85714	1.28755	2.12766	0.440529	5.98802		2.63158	1.71674	5.50459	3.76569		1.10497		1.32159
1431	T	C	2.38567	3.29542	COX	477	3					yes		1.66667		2.53165			1.2605		1.24481	0.851064	3.34728	1.5544	3.05677	6.31068		3.01508	0.913242					1.80723	1.2987	3.33333	0.438596	3.57143		2.6087	2.08333	4.95495	4.23729		1.6129		0.440529
1432	A	G	1.98838	2.85544	COX	477.333	1	COX	1	M	V	yes		1.68067		2.5			1.27119		0.409836	0.823045	0.406504		3.0303	4.52261		2.9703	0.909091					1.77515	1.2931	3.3557	0.442478	3.52941		2.47934	2.09205	5.02283	4.13223		1.63043		0.440529
1443	A	G	2.5837	3.53864	COX	481	3					yes		1.2987		2.57511			1.28205		0.414938	1.70213	3.38983	1.57895	3.04348	6.31579		2.8436	0.952381					1.80723	1.79372	4.28571	0.454545	4.09357		3.36134	2.11864	5.16432	4.64135		2.27273		0.892857
1491	C	T	2.40187	3.33324	COX	497	3					yes		2.1097		2.04918			0.873362		1.24481	2.02429	2.52101	2.83019	2.23214	5.18135		3.16742		0.543478				2.95858	2.64317	5.07246		2.36686		2.89855	2.52101	3.00429	3.38983		2.1978		1.25523
1494	C	T	2.1013	3.02464	COX	498	3					yes		1.70213		2.53165			0.873362		0.431034	2.46914	0.434783		2.33645	4.16667		3.24074						3.0303	2.72727	5		2.39521		2.8777	2.1645	3.04348	3.81356		2.22222		1.27119	0.41841
1500	C	T	2.30041	3.20706	COX	500	3					yes		1.68776		2.1097			0.881057		1.32159	2.09205	2.17391	2.91262	2.28311	6.77083		1.4218						3.0303	2.66667	4.86111		2.32558		2.89855	2.97872	2.63158	4.14938		1.12994		2.14592
1869	C	T	1.98405	3.0425	16S rRNA														2.62009		0.401606	0.4			2.94118	3.77358		3.04878	1.74672					1.41844	1.78571	2.41935	0.540541	6.06061		2.94118	3.31754	4.65116	2.55319		0.833333		2.74725
1884	T	A	2.05672	3.04882	16S rRNA									0.423729					2.95359		0.398406	0.393701			2.46914	4.52489		3.2967	1.68067					1.96078	1.69492	2.96296	0.460829	6.28571		3.77358	3.18182	4.30108	2.89256		0.740741		1.53846
1891	C	T	2.05786	3.05032	16S rRNA									0.421941					2.95359		0.390625	0.392157			3.01724	4.74138		3.33333	1.63934					1.97368	2.09205	2.85714	0.434783	6.95187		3.84615	3.09735	4.41989	2.85714		1.51515		1.52284
1926	T	C	2.70718	3.65551	16S rRNA							yes		0.869565		0.42735			2.14592		0.414938	0.877193		1.89573	2.71493	6.55022		4.49438	2.62009	1.63043				2.25989	2.24215	3.44828	1.84332	7.48663		4.08163	3.44828	6.31579	2.99145		2.8777	0.662252	1.95122
1928	C	A	2.63751	3.50344	16S rRNA							yes		0.862069		0.413223			2.09205		0.411523	0.840336		1.75439	2.21239	6.35593		4.3956	2.5	1.08696				2.84091	2.1645	3.26797	1.71674	7.32984		4.08163	3.37553	6.70103	2.53165		2.83688	0.621118	1.81818
1931	T	C	2.6984	3.63758	16S rRNA							yes		0.873362		0.413223			2.10084		0.409836	0.833333		1.8018	3.52423	5.55556		3.37079	2.54237	1.59574				3.40909	2.22222	3.28947	1.78571	7.65027		4.08163	3.4632	6.46766	2.92887		2.8777	0.621118	1.88679
1961	T	C	2.35076	3.37234	16S rRNA							yes		0.888889		0.862069			2.29358		0.41841	0.873362			3.13901	4.95495		3.59281	2.04918					3.46821	1.97044	3.79747	1.74672	7.26257		4.58716	1.31004	3.8835	2.63158		2.94118		1.37615
1976	T	C	2.18497	3.17878	16S rRNA							yes		0.909091		0.847458			2.77778		0.425532	0.851064			3.80952	5.07614		3.33333	2.17391					2.7933	2.98507	2.64901	1.76991	7.06522		4.12371	0.904977	4.24528	2.7027		2.8777		0.888889
1987	C	T	2.61785	3.47743	16S rRNA							yes		0.947867		0.854701			2.88462		0.41841	0.840336	0.41841		5.47264	6.77083		4	1.76991					2.36686	3.10881	3.82166	3.07018	7.56757		5	1.7094	3.27103	2.64317		2.85714	0.657895	1.31579
2082	C	T	2.58457	3.36551	16S rRNA							yes		0.438596		0.420168			2.1645			1.25523	3.04348	1.92308	5.09259	3.7037		4.57143	2.5					3.8961	3.0837	2.36686	3.05677	5.02793	0.609756	2.77778	3.25581	4.10959	3.86266		3.90625	0.641026	1.8018
2084	A	G	3.24954	3.78749	16S rRNA							yes		0.436681		0.403226		0.873362	2.54237			1.2605	3.84615	3.79147	6.63717	6.25		4.51977	2.51046		4		2.91971	4.43038	4.82456	2.35294	3.93013	5.02793	2.40964	5.35714	4.05405	4.12844	4.21941	2.10084	6.25	1.25786	1.36986
2204	G	A	2.1622	3.00854	16S rRNA									0.440529		0.413223			1.81818		0.409836	0.816327	1.22449		1.86047	7.35931		3.35196	0.829876					2.32558	6.52174	3.94737	1.45631	4.5977		2.54237	3.49345	4.09091	4.64135		4.31655	0.666667	2.95567
2209	A	G	2.10764	2.88127	16S rRNA							yes		0.877193		0.425532			1.70213		0.406504	0.408163	1.22951		1.77778	7.14286		3.2967	0.833333					2.32558	6.18557	3.77358	1.40187	4.8913		2.54237	3.05677	3.53982	4.56432		4.86111	0.666667	2.36967
2217	T	A	2.03852	2.78685	16S rRNA									0.858369		0.41841			1.68067		0.409836	0.408163	0.854701		1.79372	6.43777		3.19149	0.823045					2.39521	5.82524	3.68098	1.39535	4.78723		2.52101	2.6087	2.18341	4.04858		4	0.657895	3.28638
2223	C	T	2.20141	3.06758	16S rRNA									0.904977		0.458716			1.8018		0.442478	0.436681	1.30435		1.85185	7.76256		3.42857	0.865801					2.5	6.41711	3.84615	1.48515	4.97238		2.65487	3.27103	3.25581	4.03587		4.1958	0.675676	3.5
2243	G	A	1.75552	2.6912	16S rRNA									2.72727		0.465116			2.29358		0.888889		2.32558		1.46341	2.67857		2.16216		2.1164	2.89855				2.88462	4.96894	1.38889	2.63158		2.83019	2.39234	2.66667	2.69058		6.57895	1.88679	2.41546	1.38889
2336	T	C	2.60538	3.4108	16S rRNA							yes		0.952381		0.425532			2.80374		0.819672	1.26582	2.13675	2.18341	3.68664	7.23982		1.43541	1.35747					2.51572	3.27103	1.59574	0.446429	5.61798		0.943396	3.39806	4.45545	4.42478		3.59281		2.36967
2427	C	A	2.94684	4.04602	16S rRNA							yes		0.456621					1.72414		0.414938	1.25	1.68067	1.2766	3.0837	6.33484		2.10526	2.14592					3.26797	6.25	1.37931	0.888889	8.46561		0.980392	5.02283	3.10881	4.74138		3.31126		3.7234
2431	T	C	2.61913	3.64021	16S rRNA							yes		0.454545					1.83486		0.42735	1.2605	0.843882		2.72727	5.50459		2.18579	2.1645					3.28947	6.15385	1.44928	0.892857	8.10811		1.03093	5.9633	3.01508	4.80349		2.68456		2.65957
2442	C	T	2.54545	3.54552	16S rRNA							yes		0.456621					1.30435		0.434783	1.25	0.843882		2.65487	5.52995		1.66667	2.55319					2.72109	5.52764	0.704225	1.32743	8.06452		1.03093	5.72687	4	4.34783		2.61438		2.08333
2465	C	T	1.7879	2.9225	16S rRNA							yes		1.2931					0.44843		1.23457		2.52101	1.83486	0.869565	3.58744		1.04712							1.92308	2.06897	1.79372	2.82486		2.06186	3.4632	1.46341	1.74672		2.54777		1.06383
2493	A	G	1.34186	2.51729	16S rRNA									1.31004					0.411523		0.819672		0.843882		0.434783	2.65487		0.966184							0.892857	2.02703	1.74672	2.82486		1.88679	2.73973	0.970874	1.89573		3.77358		1.01523
2563	A	T	2.56185	2.88716	16S rRNA							yes		0.444444		0.869565			2.23214		0.436681	1.25	0.4329	0.985222	1.36986	2.8436		1.44231	0.816327	2.38095	6.41026	1.6	2.40964	3.97351	0.42735	2.85714	3.73832	2.5641	2.5641	4	0.490196	4.4335	2.19298	0.970874	1.29032	1.23457	2.63158	0.881057	9.1954
2599	A	T	3.99801	4.69384	16S rRNA							yes		5.28634				0.843882	2.06612		2.62009	0.83682	4.16667	2.85714	3.0837	5.41872		3.48259	2.07469					2.61438	1.73913	7.53425	2.05128	5.36913		2.83019	2.06186	5.55556	5.72687		3.97351	1.88679	2.87356		3.79747
2632	T	C	1.58364	3.05239	16S rRNA							yes		1.38249					0.42735		0.888889		3.0303		2.25225	2.52525		2.17391							0.892857	4.57516	1.97044	3.44828		3.15789	0.507614	1.5544	3.09735		2.11268	0.625
2671	T	C	3.03052	3.97201								yes		1.85185		0.413223			1.26582		0.408163	0.826446	4.21941	1.38249	4.58716	5.55556		4.54545	2.05761					1.79641	3.61991	2.38095	1.34529	8.05369		1.72414	2.18341	5.39216	4.95868		1.49254	0.588235	2.13904
2679	A	G	3.05013	4.05603								yes		2.22222		0.409836			1.24481			0.823045	3.82979	0.943396	3.6036	4.54545		4.83092	2.04918					1.71429	3.61991	2.99401	1.79372	8.97436		1.66667	2.58621	5.39216	4.66102		1.40845	0.584795	2.59067
2705	T	C	3.27483	4.1115								yes		2.5974		0.869565			2.13675			0.823045	3.4632	1.4218	3.0837	5.14019		3.46535	2.14592	0.649351				1.13636	4.4843	3.87097	2.14592	8.04598	1.49254	1.6129	3.09735	5.88235	4.97738		2.98507	1.70455	2.5641
2737	T	C	2.63764	3.51615								yes		3.81356		0.420168			1.81818		1.24481	0.829876	1.31004		3.82979	5.74163		3.25581	1.2766					1.79641	4.329	4.7619	2.1645	7.77778		2.22222	3.47826	6.93069	3.44828		2	0.606061	1.50754
2738	A	G	0.985295	2.00831										1.7094		0.869565					0.406504		0.429185		0.862069	0.961538		0.938967						0.609756	0.434783	2.40964	0.431034	1.13636		4.41176		0.966184	0.431034		1.98675		1.46341
2805	T	C	1.51716	2.78662															1.77778			0.823045	0.854701	3.5	2.13675	4.5		1.40845	0.425532					1.17647	3.87931			4.21053			1.76991	3.09278	2.57511				1.41509
2906	G	A	2.4239	3.04907								yes		1.77778		1.24481			1.78571		0.414938	0.420168	0.444444	0.966184	3.13901	4.32692		3.38983	2.1097					3.38983	2.94118	2.5974	1.68776	10.4265		0.694444	2.17391	4.28571	3.13901	0.436681	2.04082	0.641026	3.6036
2910	A	G	2.34915	2.91502										1.75439		1.2605			2.1645		0.416667	0.414938	0.4329	0.952381	3.07018	4.34783		2.68817	2.07469					3.33333	3.43348	2.5974	1.67364	10.3774		0.689655	2.1645	3.79147	3.4632		2.01342	0.632911	3.58744
2922	C	A	2.49049	3.16978										1.36364		1.33333			2.18341		0.843882	0.42735	0.881057	0.930233	2.64317	5.60748		3.15789	2.13675					3.97727	2.66667	3.18471	1.76211	9.85222		2.08333	2.53165	4.5	3.44828		2.04082	0.641026	3.57143
3047	C	T	2.19852	2.87362	ND6	37.6667	2	ND6	2	T	I			3.00429					2.95359		0.416667	1.69492	0.442478	0.505051	2.12766	4.38596		0.904977	1.31004					2.22222	4.86726	1.20482	0.862069	6.56566		3.78788	3.52423	4.6875	5.06329		0.653595		3.57143
3068	C	T	2.29298	2.954	ND6	44.6667	2	ND6	2	A	V			3.19635		0.862069			2.67857		0.840336	2.06612	0.862069	0.497512	2.21239	4.16667		1.44231	1.8018					2.90698	4.88889	1.21951	0.858369	5.58376		3.05344	4.5045	4.6875	4.52489		0.657895		4.80769
3144	G	A	1.76936	2.53447	ND6	70	3							0.900901		0.411523			3.13901		0.414938	2.45902	1.31004		2.19298	3.55556		1.93237	2.19298					3.37079	3.16742	1.34228	2.42718	4.86486		2.02703	2.75229	3.73832	2.14592			0.671141	4.58716
3162	T	C	1.86718	2.63864	ND6	76	3					yes		1.32159		0.409836			3.125		0.83682	2.11864	1.7316	0.970874	2.13675	4.29185		1.86047	2.11864					3.66492	3.125	0.699301	2.51256	3.97727		2.53165	3.55556	3.11111	1.69492			0.662252	4.42478
3277	T	G	1.95923	2.81871	ND6	114.333	1	ND6	1	S	A	yes		1.76211		1.22951			3.82979		1.22951		1.2766		1.2931	5		1.97044	1.2605					1.5873	2.31481	2.23881	0.930233	4.08163		4.34783	2.54237	1.44231	3.76569		0.666667		4.52261
3288	C	T	2.07174	2.80239	ND6	118	3					yes		1.40845		1.63934			3.05677		1.23457		1.2987		0.881057	5.10638		2.5641	1.28755					1.63043	2.45098	2.25564	0.465116	4.51128		5.14706	1.80995	1.96078	3.87931	0.46729	0.671141		4.41989
3340	T	C	2.245	3.17769	ND6	135.333	1					yes		1.76211		0.83682			2.12766		0.423729	0.425532	0.429185		1.2766	5.26316		2.95567	2.13675					2.59067	1.76991	0.787402	1.82648	5.36913		3.67647	1.96078	1.5625	4.78261		0.628931	0.877193	5.69948
3343	T	C	2.29697	3.20095	ND6	136.333	1					yes		1.76211		0.847458			2.11864		0.429185	0.421941	0.888889		1.2931	5.5794		2.9703	2.14592					2.59067	1.89573	0.787402	1.80995	5.47945		3.57143	1.92308	1.57068	4.88889		0.645161	0.892857	6.15385
3348	T	C	2.1945	3.05831	ND6	138	3					yes		1.73913		0.840336			2.09205		0.404858	0.408163	1.27119		0.829876	5.10638		2.87081	1.68776					2.5	1.7094	0.763359	1.82648	5.26316		3.44828	1.88679	2.0202	4.80349		0.632911	0.833333	5.52764
3357	C	G	2.27317	3.25454	ND6	141	3	ND6	3	F	L	yes		1.73913		0.854701			2.64317		0.42735	0.438596	0.442478		0.888889	5.67686		2.94118	1.7094					3.07692	1.75439	0.819672	1.89573	5.84416		3.5461	1.93237	2.07254	4.20561		0.657895	0.869565	6.25
3360	C	T	2.35352	3.22414	ND6	142	3					yes		1.76211		1.2931			2.73973		0.421941	0.42735	0.462963		0.904977	5.70175		2.87081	1.81818				0.793651	2.12766	1.79372	0.819672	1.88679	5.96026		3.90625	1.93237	2.05128	4.54545		0.675676	0.862069	6.25
3375	A	G	2.59867	3.51022	ND6	147	3					yes		2.64317		1.23967			3.40426		0.406504	0.420168	1.2766		0.460829	5.5794		2.91262	1.71674					3.15789	1.70213	0.793651	2.30415	7.43243		3.44828	2.65487	3.8835	5.46218		0.675676	0.787402	5.85586
3384	T	C	2.5272	3.5191	ND6	150	3					yes		1.71674		1.26582			2.11864		0.414938	0.833333	1.28755		0.877193	6.00858		2.38095	1.74672					3.14136	1.2931	0.806452	1.82648	6.84932		2.85714	3.0837	3.9801	4.70085		0.649351	0.813008	5.50459
3409	A	G	1.19947	2.33264	ND6	158.333	1	ND6	1	T	A			1.28205		0.840336			1.2766				0.862069		0.873362	1.37615		1.42857							0.862069		1.7094	1.94805		3.5461	2.66667	3.1746	2.57511			0.740741	2.24215
3488	C	T	2.46106	3.17725	ND5	1.33333	1	ND5	1	R	W	yes		2.35849		0.458716			0.904977		0.440529	0.873362	2.23214	1.44928	1.40187	6.48148		1.94175						1.64835	3.09278	1.45985	0.938967	7.01754	0.581395	3.44828	2.39234	4.14508	5.40541		2.61438	0.649351	3
3492	G	A	2.29417	3.28476	ND5	2.66667	2	ND5	2	C	Y	yes		2.30415		0.429185			0.442478			0.41841	1.72414	1.39535	1.32743	5.88235		1.82648						1.5873	2.88462	1.43885	0.917431	7.30337		2.73973	3.27103	4.14508	4.93274		2.63158	0.662252	2.95567
3521	T	C	2.16913	3.09875	ND5	12.3333	1					yes		2.22222		0.843882			1.30435			0.829876	0.884956		1.82648	4.56621		1.76991	0.431034					2.13904	3.16742	1.36986	1.76991	6.28571		2.7027	3.68664	5.28846	4.82456		3.04878	0.662252	3.79147
3528	C	T	2.12578	2.90505	ND5	14.6667	2	ND5	2	A	V	yes		2.67857		0.851064			1.35747			0.847458	1.44231		1.79372	4.46429		1.78571	0.444444					2.23464	2.30415	1.49254	1.42857	6.39535		2.0979	3.22581	4.34783	4.54545		3.125	0.675676	4.18848
3542	A	T	1.89535	2.59242	ND5	19.3333	1	ND5	1	T	S			2.65487		0.843882			1.32743			0.42735	1.31579		1.36986	4.40529		1.35135	0.440529		1.0989			2.23464	2.17391	1.35135	1.82648	5.08475		2.17391	2.76498	4.6729	3.40426		3.06748	0.657895	3.22581
3545	A	G	1.98579	2.80062	ND5	20.3333	1	ND5	1	I	V	yes		2.67857		0.877193			1.34529			0.42735	1.8018		0.917431	4.95495		1.36986	0.452489					2.32558	2.22222	1.36986	2.35849	5.26316		2.96296	3.46535	4.87805	3.38983		3.20513	0.689655	2.77778
3550	T	C	1.91762	2.7474	ND5	22	3							2.69058		0.843882			1.30435			0.420168	1.75439		1.31004	4.66102		1.33333						1.70455	2.18341	1.31579	2.23214	5.08475		2.85714	3.16742	4.5045	3.40426		3.16456	0.636943	2.5641
3579	A	G	2.19077	3.13716	ND5	31.6667	2	ND5	2	H	R			1.35135		0.833333			2.62009			0.414938	1.72414		2.10084	3.53982		1.34529						2.71739	3.15315	1.24224	1.73913	3.50877		2.77778	3.86266	5.11628	4.66102		4.29448	0.657895	2.77778
3630	T	C	2.30953	3.15581	ND5	48.6667	2	ND5	2	F	S	yes		0.434783				0.413223	2.10084		0.409836		0.858369	0.425532	2.12766	2.58621		2.14592	0.41841					2.03046	2.91667	0.571429	1.27119	4.3956		1.98675	2.5974	5.53191	4.60251		2.45399		2.58621
3655	G	T	2.40774	3.34023	ND5	57	3					yes		2.5974		0.438596			3.16742			0.421941	0.452489		2.21239	1.40187		3.73832	0.4329					1.5	4.09091	0.571429	1.36364	4.94505		1.48148	3.28638	6.72646	3.4188		3.72671	0.609756	2.1645
3673	T	C	1.22534	2.34639	ND5	63	3							1.82648					1.36986		0.440529		0.873362		0.892857	0.865801		2.77778							0.881057	0.571429	0.892857	3.44828		2.08333	2.21239	2.73973	2.64317		2.45399	0.621118	1.78571
3680	A	T	2.48351	3.25858	ND5	65.3333	1	ND5	1	I	F	yes		3.16742		0.420168			1.93237		2.14592	0.4329	1.33929	0.442478	2.72727	3.66972		5.80357	0.425532					2.40385	3.68664	0.578035	0.938967	4.90196		2.22222	4.46429	5.26316	3.49345		2.53165	0.598802	2.25225
3709	T	C	2.20678	2.89181	ND5	75	3					yes		2.1645		0.423729			2.67857		0.406504	0.881057	0.416667		2.64317	2.63158		5.88235	0.409836	0.465116				2.26244	4	0.578035	1.35747	7.07071		1.45985	4.05405	4.65116	2.75229		2.33918	1.17647	2.36967
3731	G	A	1.88707	2.58023	ND5	82.3333	1	ND5	1	V	M	yes		2.77778		0.416667			3.55556		0.416667	0.829876	0.429185		2.58621	3.16742		5.52995	0.420168			0.900901		1.39535	3.13901	1.85185	1.2931	5.97015		2.12766	4.38596	4.62963	2.25225	0.440529	1.1236	1.08696	1.45631
3733	G	T	1.78522	2.51753	ND5	83	3							2.18341		0.41841			3.07018		0.409836	0.826446	0.42735		2.55319	3.13901		5.18868	0.414938					1.36986	3.63636	1.875	1.2931	4.80769		2.83688	4.329	4.52489	2.18341		0.581395	1.08108	1.44231
3739	C	T	2.05714	2.96828	ND5	85	3					yes		2.1645		0.420168			3.04348		0.413223	1.25	0.41841		3.0837	3.15315		4.95495	0.865801					1.40187	3.65297	1.25	0.884956	6.01852		2.73973	4.74138	6.00858	3.0837		1.12994	1.08696	2.43902
3754	A	G	2.04141	2.89264	ND5	90	3							2.65487		0.83682			2.99145		0.408163	1.22449	0.420168		4	3.73832		4.01786	0.420168					1.40845	3.8961	1.75439	1.2766	6.36364		3.5461	4.86726	5.26316	2.97872		0.571429	1.06952	2.31481
3773	G	A	2.11416	2.9286	ND5	96.3333	1	ND5	1	V	I			3.04348		0.420168			2.63158		0.411523	1.2766	2.10084		3.87931	4.62963		3.68664	0.421941					1.94175	4.40529	1.30719	2.13675	6.27803		2.7027	6.08696	5.35714	3.76569		1.17647	1.08696	2.38095
3806	C	T	2.11826	2.86524	ND5	107.333	1							2.18341		1.2605			1.72414		0.41841	0.847458	1.69492		3.44828	3.19635		3.18182	0.843882					3.86473	3.30189	2.42424	0.881057	6.66667		2.63158	5.40541	3.96476	3.84615		0.568182	0.552486	1.37615
3841	T	C	3.42699	3.60162	ND5	119	3					yes		2.19298		1.65975		0.4329	1.35747		0.816327	1.25	2.5641		3.09735	3.87931		2.1097	2.12766		4.62963	3.14465	0.584795	3.28638	3.28638	4.73684	3.87931	7.55556	1.42857	4.79042	3.79147	3.94737	5.15021	0.4329	2.09424	1.36986	1.65975	1.26582	3.77358
3853	C	T	3.65985	3.76844	ND5	123	3					yes		3.4632		1.23457		0.423729	1.75439		0.833333	1.68067	2.51046		2.75229	3.76569		2.46914	2.12766		5.35714	3.20513	0.552486	3.63636	4.4843	4.2328	3.78151	7.07965	1.4218	4.67836	4.05405	3.91304	5.34979	0.429185	2.6178	1.89573	2.53165	1.2987	3.4188
3868	C	T	3.60847	3.78646	ND5	128	3					yes		1.68067		1.27119		0.429185	1.70213		0.833333	1.28755	2.14592		3.09735	3.0303		2.1645	2.10084		7	2.87356	0.537634	3.53982	3.07018	3.28638	3.50877	6.89655	1.4218	3.68098	4.65116	2.63158	4.4843	0.921659	2.57732	1.93237	1.75439	1.32159	3.36134
3892	G	C	3.60628	3.78417	ND5	136	3					yes		1.34529		0.829876		0.83682	2.18341		0.847458	0.819672	2.6087		3.09735	3.43348		2.6087	1.72414		5.66038	2.85714	0.561798	3.4632	4.329	3.77358	3.52423	6.72646	1.46341	3.77358	3.68664	3.50877	3.94737	0.847458	2.04082	2.01005	2.58621	0.892857	3.73832
3949	T	C	2.67111	3.5543	ND5	155	3					yes		1.2987					3.87931		1.28205	1.24481	2.12766	0.436681	4.68085	2.73973		2.27273	0.869565					1.8018	5.21739	2.55102	1.26582	5.2356		2.42424	3.8961	6.92641	2.12766		2.57732	0.526316	1.72414
3995	A	G	2.33016	3.16214	ND5	170.333	1	ND5	1	S	G	yes		1.28205		0.847458			5.42986		0.420168	0.847458	2.5974		5.24017	3.18182		1.44231	0.888889					1.99005	3.7037	2.85714	1.31579	5.58659		2	3.16742	7.07965	2.6087		2.80899	0.598802	1.79372
4000	A	G	2.25359	3.01016	ND5	172	3					yes		1.24481		1.27119			5.26316		0.416667	0.854701	2.5		5.15021	2.72727		0.921659	0.877193					1.47783	3.91304	2.76243	1.33333	5.64972		1.875	3.09735	6.52174	2.52101		2.76243	0.581395	1.75439
4001	A	G	2.25556	3.01196	ND5	172.333	1	ND5	1	T	A	yes		1.21951		0.851064			5.12821		0.41841	0.851064	2.48963		4.66102	3.07018		0.921659	0.884956					1.47783	3.9823	2.6738	1.31004	5.46448		1.85185	3.07018	6.77966	2.11864		2.77778	0.571429	1.71674
4099	A	G	3.01735	3.47038	ND5	205	3					yes		5.90717		2.13675			3.47826		0.829876	1.6129	2.91667	2.6087	7.14286	3.93013		3.25581	1.33333			1.71429	1.23457	1.97044	4.95495	3.48837	2.55319	6.34146		1.7341	3.86266	6.19469	4.03226	2.18341	3.22581	0.930233	2.7027	1.35135
4153	T	C	2.58306	3.50199	ND5	223	3					yes		1.40187		1.32743			2.27273		0.913242	1.33333	1.33333		2.73973	4.63918		4.06091	0.892857					2.91262	5.02513	3.10559	1.38889	6.74157		1.40845	4.14747	6.13208	5.50459		3.04878		4.34783
4168	G	A	2.51278	3.45855	ND5	228	3					yes		0.862069		0.862069			3.01724		0.816327	1.28755	1.2931		2.29358	3.77358		4.45545	1.2605					2.7907	5.85366	3.16456	0.869565	6.48649		1.30719	3.52423	5.8296	5.19481		1.86335		4.20561
4180	A	G	2.31574	3.13696	ND5	232	3					yes		0.865801		0.854701			3.0837		0.829876	1.25	1.26582		2.27273	2.95567		4.32432	0.869565					1.9802	5.74163	3.18471	0.877193	6.70391		1.31579	2.71493	5.02283	5.62771		1.97368	0.531915	4
4185	G	A	2.2365	2.99159	ND5	233.667	2	ND5	2	G	D	yes		0.429185		0.854701			3.00429		0.829876	1.2605	1.28205		2.22222	2.38095		4.32432	0.854701					1.95122	5.5814	2.73973	0.865801	6.81818		1.33333	3.4632	4.84581	5.12821		1.3245	0.518135	3.8961
4193	C	T	2.03968	2.80759	ND5	236.333	1							0.429185		0.858369			2.9661		0.819672	1.66667	1.2605		2.23214	2.34742		4.30108	0.829876					2.45098	6.01852	1.35135	0.873362	6.28571		1.36986	3.07018	4.38596	4		0.657895	0.561798	3.43348
4208	T	C	1.97325	2.75206	ND5	241.333	1							0.420168		0.873362			3.07018		0.423729	1.68776	1.32159		2.24215	2.71493		2.63158	0.854701					2.73224	5.91133	1.40845	0.456621	5.42169		0.724638	2.28311	2.64317	4.52489		0.653595	0.609756	2.73973
4237	C	T	2.3204	3.13566	ND5	251	3					yes		1.7094		0.42735			3.38983		0.423729	1.65975	0.41841		2.5	2.15517		2.48756	1.28205					3.06122	6.83761	1.40845		4.97238		1.5625	3.9823	5.08475	5.41667		1.25	0.574713	3.00429
4246	A	G	2.49348	3.27068	ND5	254	3					yes		1.69492		0.41841			3.47826		0.420168	1.26582	1.25523	0.423729	2.6087	3.4188		2.88462	1.2987					2.98507	6.66667	1.3986	0.45045	4.97238		1.52672	4.34783	5.65217	5.48523		1.22699	0.561798	3.01724
4255	T	C	2.52001	3.21197	ND5	257	3					yes		1.70213		0.4329		0.414938	3.49345		0.409836	1.20968	1.25	0.425532	2.9661	3.43348		3.34928	1.2987					3.57143	6.38298	1.36054	0.423729	4.34783		1.40845	4.68085	5.62771	6.22407		1.20482	0.546448	3.07018
4309	G	A	2.38518	3.16283	ND5	275	3					yes		1.72414		0.4329			3.86266			1.26582			3.49345	4.13223		1.94175	1.30435				0.694444	1.9802	3.04348	1.91083	2.57511	4.94505		2.12766	2.57511	3.4632	3.81356		2.51572	0.546448	2.65487
4321	A	G	2.44107	3.44564	ND5	279	3					yes		1.75439		0.42735			3.13901			1.70213	0.847458		3.22581	4.80349		1.85185	0.843882					2.09424	3.63636	1.91083	3.05677	4.97238		3.47222	2.17391	3.11111	2.99145		3.16456		2.38095
4330	A	G	2.60751	3.62322	ND5	282	3					yes		2.57511		0.420168			2.5641			1.7094	1.22951	0.44843	2.77778	6.55738		1.83486	1.23457					3.15789	3.82775	1.88679	3.09735	5.02793		3.67647	2.30415	4.38596	3.81356		3.125		2.31481
4342	C	T	2.66534	3.70311	ND5	286	3					yes		2.17391		0.431034			2.95359			1.2766	0.420168		3.80952	6.57895		3.21101	1.25523					2.65957	4.10256	3.0303	3.72093	6.85714		3.64964	2.91262	4.30622	3.79747		3.84615		1.96078
4352	T	C	2.74074	3.53554	ND5	289.333	1					yes		1.77778		0.414938			3.00429		0.408163	1.24481	1.28755	0.434783	2.80374	7.20339		2.80374	1.26582					2.15054	4.08163	3.125	3.58744	7.14286		4.28571	3.39806	3.9604	3.09735		2.61438		2.51256
4390	G	A	2.80426	3.79211	ND5	302	3					yes		1.30435					4.25532		0.408163	1.27119	0.840336	0.900901	3.84615	7.33945		4.20561	1.2605					2.1164	5.12821	2.90698	3.91304	9.20245		4.1958	1.81818	2.21239	2.92887		3.28947		2.15054
4468	T	C	2.262	3.16509	ND5	328	3					yes		1.70213					3.07018		0.411523		1.25		3.86266	1.37615		4.16667	2.08333				0.657895	2.90698	4.66321	5.64972	2.97872	3.7037		2.25564	0.4329	3.6036	5.15021		3.08642		1.85185
4474	A	G	2.23166	3.08229	ND5	330	3					yes		1.69492					3.53982				1.25		3.36134	1.41509		3.72093	2.19298					2.82486	4.10256	5.58659	2.95359	4.21053		2.18978	0.429185	3.13901	5.15021		2.45399		1.81818
4487	T	C	2.4945	3.34018	ND5	334.333	1					yes		2.19298		0.440529			4			0.442478	1.32743		4.5045	2.01005		3.90244	3.01724					2.85714	5.05051	5.45455	2.65487	3.9548		2.22222	0.896861	3.57143	5.77778		2.51572		1.86916
4514	T	C	2.26231	3.0268	ND5	343.333	1					yes		2.06612		0.425532			2.94118			1.21951	1.27119		4.72103	2.26244		2.75229	3.44828					2.1164	2.30415	5.02793	2.19298	3.9801		0.70922	1.72414	4	5.39419		3.61446		1.7316
4519	T	C	2.24827	3.00916	ND5	345	3					yes		2.09205		0.420168			2.15517			1.21457	1.27119		4.68085	2.77778		3.16742	3.30579					2.13904	2.77778	4.86486	2.27273	5.07614		0.699301	1.75439	4.84581	5		3.50877		2.15517
4540	G	A	2.24952	3.01886	ND5	352	3					yes		1.75439		0.416667			2.54237			1.20482	1.69492		5.17241	3.18182		3.6036	2.94118					2.16216	3.7037	3.40909	2.17391	5.26316			1.81818	5.40541	4.05405		3.48837		2.23214
4549	T	C	2.27932	3.05152	ND5	355	3							1.74672		0.425532			2.15517			1.23457	1.69492		4.7619	3.15315		4.10959	2.95359					1.66667	2.87081	2.7933	3.125	5.85366		1.51515	2.32558	5.38117	3.86266		3.65854		2.26244
4609	T	C	2.18056	2.94885	ND5	375	3					yes		0.46729		0.416667			1.7316			1.24481	0.434783		3.52423	4.69484		4.0724	2.10084					2.08333	2.7027	2.33918	2.53165	5.46448		0.769231	2.28311	4.60251	3.34728		1.29032		4.09091
4630	A	G	2.36592	3.15719	ND5	382	3					yes		1.77778		1.68067			3.0303			1.25	1.2766		2.5641	3.86473		4.05405	0.826446					2.01005	2.73973	2.46914	2.58621	6.77966		1.49254	2.26244	4.58333	3.44828		1.33333		3.9823
4642	T	C	2.21019	2.95107	ND5	386	3							1.78571		1.70213			3.53982			0.409836	1.26582		1.72414	4.30622		4.69484	0.843882					2.13904	4.14747	1.81818	2.97872	5.14286		1.5625	2.22222	4.29185	3.0303		0.666667		4.69484
4657	C	A	2.18994	3.01278	ND5	391	3							1.70213		1.66667			2.94118				1.71674		1.28205	3.77358		4.58716	0.843882					2.5641	4.52489	2.97619	2.45902	4.62428		1.6129	1.28755	3.82979	3.96476		0.689655		4.09091
4661	T	C	2.15366	3.00886	ND5	392.333	1							1.81818		1.68776			3.09735				1.73913		1.2605	3.79147		4.58716	0.83682					2.52525	4.60829	2.97619	2.52101	4.04624		1.55039	1.72414	3.86266	3.49345		0.649351		4.5045
4939	C	T	2.07371	2.81298	ND5	485	3					yes		0.42735		0.851064			0.881057		0.833333	0.416667	0.862069		1.2987	1.96078		4.7619	0.840336					1.82648	3.52423	2.29885	1.77778	6.25		2.77778	2.31481	1.85185	3.01724		3.59281		1.32159
4941	T	C	2.05082	2.74097	ND5	485.667	2	ND5	2	I	T	yes		0.42735		0.854701			0.877193		0.847458	0.429185	0.851064		1.75439	1.95122		4.62963	0.873362					1.78571	4	2.22222	1.70213	5.69948		2.75862	2.30415	1.82648	3.00429		3.57143		1.36364
4948	C	T	2.46233	3.02537	ND5	488	3					yes		0.847458		0.833333			2.1645		0.826446	0.854701	1.2766		2.12766	5.21327		5.06912	0.840336			1.20482	0.675676	1.76991	4.36681	3.22581	1.7316	6.59898		2.64901	1.8018	3.15315	2.91667		4.70588		2.15517	0.458716
4954	C	G	2.3002	3.1238	ND5	490	3	ND5	3	F	L	yes		0.888889		0.847458			0.900901		0.813008	1.26582	1.69492		2.23214	5.41872		4.39024	1.2766					1.33929	4.44444	2.17391	1.7094	7.73196		2.5974	2.20264	3.15315	2.9661		2.40964		1.79372
4961	T	C	2.57914	3.16787	ND5	492.333	1	ND5	1	F	L	yes		1.32743		0.829876			2.25225		0.829876	1.30435	1.28755		2.69058	7.40741		5.55556	1.2766			1.22699	1.31579	2.19298	3.63636	2.6738	1.2931	7.8125		2.58065	2.30415	3.01724	2.9661		4.65116		2.13675	0.888889
5046	A	G	2.76714	3.41737	ND5	520.667	2	ND5	2	F	G	yes		2.19298		0.858369			2.1645			1.63265	2.1097		3.125	5.82524		6.16114	2.12766			2.8777	2.54777	4.38596	2.24215	4.20561	2.97872	5.31401		5.84795	2.92887	2.64317	3.27869		6.85714		3.76569	0.42735
5068	C	T	2.04202	2.66351	ND5	528	3							1.33333		0.413223			1.76991			1.66667	1.31579		2.8436	3.33333		5.16432	1.73913			2.27273	2.35294	3.55556	1.35135	3.36538	1.76991	3.46535		4.70588	2.53165	1.8018	1.7094		4.65116		3.04348	0.913242
5069	T	C	1.7221	2.5408	ND5	528.333	1							0.888889					0.896861			1.63934	1.31579		2.8169	3.33333		5.26316	1.71674					1.79372	1.33929	1.40845	0.888889	3.46535		2.95858	2.55319	1.79372	1.69492		2.29885		2.54237
5084	T	C	1.75156	2.31824	ND5	533.333	1	ND5	1	Y	H			1.2987		0.408163			1.72414			0.833333	1.27119		1.82648	1.38889		4.80769	0.896861			1.52672	1.78571	3.84615	0.97561	2.41546	1.77778	3.30189		4.19162	2.15517	1.2987	1.63265		4.06977		2.25225	0.44843
5085	A	T	1.74855	2.28071	ND5	533.667	2	ND5	2	Y	F			1.28205		0.409836			1.74672			0.83682	1.2766		1.8018	1.38249		5.66038	1.32159			1.49254	2.38095	3.87931	0.97561	2.38095	1.72414	2.83019		4.16667	2.13675	1.28205	1.61943	0.431034	3.46821		2.26244	0.44843
5099	A	G	1.80379	2.6184	ND5	538.333	1							0.917431		0.442478			0.896861			0.873362	1.37615		1.81818	1.47059		7.14286	1.76211					2.75229	1.47783	1.6129	0.873362	5.55556		3.10559	2.76498	1.36986	2.24215		1.85185		3.82775
5133	C	T	1.878	2.74854	ND5/ND1	9	2/3	ND5	2	T	M	yes		0.442478		0.425532			0.921659			0.411523	1.28205		0.896861	1.86916		5.02283	1.30435					2.39234	3.57143	1.86916	0.869565	5.78947		3.14465	3.04348	2.23214	3.49345		1.82927		5.28634
5134	G	A	1.95118	2.76565	ND5/ND1	9.33333	3/1	ND1	1	G	S	yes		0.446429		0.416667			0.943396			0.416667	1.69492		0.892857	1.85185		5.55556	1.31004					2.42718	3.66972	1.44928	1.31579	5.94595		4.43038	3.0303	1.78571	3.96476		1.82927		5.77778
5136	T	C	1.90316	2.74116	ND5/ND1	10	2/3	ND5	2	V	A	yes		0.444444		0.416667			0.934579			0.421941	1.28205		0.904977	1.86916		5.66038	1.32159					2.42718	4.12844	1.95122	0.888889	5.49451		3.8961	3.0837	2.18341	3.9823		1.86335		5.80357
5143	C	T	2.13871	2.99732	ND5/ND1	12.3333	3/1					yes		1.2931		0.423729			1.71674				1.28755		2.83019	2.27273		6.04651	1.31579					2.42718	5.02283	2.01005	0.930233	7.18232		3.94737	3.0303	2.18341	3.07018		2.99401		5.28634
5166	C	T	2.40802	3.3048	ND1	20	3					yes		1.2931		0.429185			2.13675			0.843882	1.71674	0.434783	2.15517	1.86916		5.09259	1.32159					1.49254	5.77778	2.63158	0.930233	8.83978		3.44828	3.0837	3.44828	4.329		2.89017		4.80349
5266	C	T	1.98039	2.71337	ND1	53.3333	1							1.2931		0.416667			2.58621		0.414938	1.2605	2.48963	0.900901	4.66102	2.71493		3.65297						1.92308	1.89573	0.546448	0.421941	5.02793	0.558659	1.43885	1.2931	3.38983	2.52101		1.69492	0.552486	2.64317
5268	T	G	1.93527	2.73465	ND1	54	3					yes		1.28755		0.409836			2.14592			1.25	1.68067		4.68085	2.65487		3.73832	0.858369					1.86916	1.87793	1.07527	0.854701	4.41989		1.38889	1.28755	3.40426	2.53165		1.67598	0.537634	2.18341
5295	C	T	2.18219	2.86535	ND1	63	3					yes		2.51046		0.411523			3.13901		0.413223	1.62602	3.33333	0.865801	5.24017	2.54237		3.75587	1.2931	0.49505				1.46341	3.44828	1.07527	1.28755	5.10204		2.15827	1.2605	3.84615	3.4188		2.23464	0.5	3.0837
5316	G	A	1.91087	2.57971	ND1	70	3							2.12766		0.851064			2.62009		0.833333	1.2766	3.71901	0.431034	5.47945	2.97872		4.32692	1.70213					2.33645	3.73832	0.510204	1.32159	4.8913		2.23881	1.2987	3.0837	3.47826		1.1976	0.505051	3.18182
5380	A	G	1.06532	2.23971	ND1	91.3333	1	ND1	1	S	G								3.0303			0.414938			2.5974	1.87793		2.94118	3.01724					3.2967	2.55319			4.26829			0.829876	0.904977	1.27119				1.31579
5433	C	T	2.05746	2.8553	ND1	109	3					yes		0.416667		0.823045			4.25532		0.840336		0.42735		2.48963	2.88462		4.73934	1.80995					4.16667	3.4188	1.74419	1.41509	4.19162		2.52101	3.34728	2.20264	2.10084		0.78125	0.613497	1.30435
5439	T	C	2.09528	2.90818	ND1	111	3					yes		0.444444		0.881057			3.16742		0.873362		0.436681		1.76991	2.95567		5.02513	1.41509					3.26087	3.15315	1.78571	1.46341	4.06977		2.6087	3.53982	2.30415	2.17391		0.78125	0.666667	1.37615
5444	G	C	2.0271	2.81365	ND1	112.667	2	ND1	2	S	T	yes		0.41841		0.826446			3.53982		0.816327		0.416667		2.11864	2.88462		4.9505	1.35135					3.22581	2.95359	1.79641	1.39535	4.06977		2.52101	3.49345	2.21239	2.06612		0.78125	0.625	1.2931
5472	T	A	1.60829	2.89492	ND1	122	3									0.42735			3.11111				0.869565	0.854701	1.35135	2.36967		4.06091	1.41509	0.543478				3.38983	0.970874			1.92308			2.20264	1.8018	1.74672				1.70213
5502	C	G	1.24993	2.35202	ND1	132	3							2.65487		1.65975			0.851064		1.67364		0.877193		0.884956	1.33929		4.4843							2.21239	4.19162	2.20264	1.875		3.30579	1.34529	1.82648	1.67364		2.05479		0.4329
5519	T	C	2.81874	3.09874	ND1	137.667	2	ND1	2	V	A	yes		2.91667		2.57511			2.62009		1.63265	0.431034	0.854701	0.444444	2.17391	1.30435		8.33333	0.45045	1.01523	2.43902	1.30719		4.41989	3.55556	4.7619	1.75439	1.875	0.555556	3.27869	4.16667	4.90196	3.81356	0.892857	1.875	1.1976	3.0837		3.0303
5530	T	C	1.9909	2.72115	ND1	141.333	1							2.8169		1.7316			2.5641		1.67364	0.858369	0.440529		0.900901	1.32159		8.91089	0.458716					2.7933	3.66972	4.11765	1.74672	1.29032		3.6036	4.29185	4.56853	3.73444		1.91083		2.65487
5532	G	A	2.53371	2.85557	ND1	142	3					yes		2.8436		2.5			2.7027		1.63934	1.24481	0.888889		1.36364	1.2987		8.867	0.456621	1.04167	2.77778	2		3.8674	3.63636	5.38922	1.73913	1.34228	1.15607	3.44828	5.04202	5.02513	3.78151	0.900901	1.92308	1.18343	3.0837		3.07692
5544	C	T	2.83282	3.19203	ND1	146	3					yes		3.07018		2.5			2.22222		1.65289	1.2766	1.2987	0.473934	1.36986	2.12766		8.29268	0.446429	1.5625	1.33333	2.77778		3.35196	3.53982	5.42169	1.86047	1.97368	2.32558	3.50877	4.70085	5.44554	3.75	0.869565	1.92308	1.21212	3.96476		3.38983
5670	A	G	2.6667	3.6992	ND1	188	3							1.75439		0.833333			6.66667		0.833333	0.41841	1.64609		4.38596	4.329		3	0.851064					4.4586	5.24017	3.44828	1.82648	4.60526		9.52381	5.88235	4.78469	4.72103		1.28205		4.10959
5718	C	T	2.62243	3.63736	ND1	204	3					yes		1.30435		0.829876			6.08696		0.823045		2.5		3.86266	4.66102		2.77778	1.36986					4.26829	3.57143	4.24242	3.01724	7.48663		7.75194	5.90717	3.96476	4.23729		1.19048		3.96476
5721	A	G	2.61049	3.6774	ND1	205	3					yes		1.31579		0.83682			6.08696		0.826446		2.09205		3.4632	4.88889		2.36967	0.917431					4.19162	4.05405	4.29448	2.54237	7.93651		7.5188	5.90717	4.05405	4.66102		1.21951		3.8961
5736	G	T	1.55579	2.80872	ND1	210	3							1.31004		0.83682			1.40187		0.823045		1.23967		1.72414	2.38095		0.961538							1.73913	4.11765	2.9661	5.29101		8.08824	2.18341	1.85185	1.7094		0.564972		2.66667
5748	T	C	2.58951	3.59175	ND1	214	3					yes		0.854701		1.2766			6.41026		0.823045		1.7316		3.4632	4.18605		2.46305	1.30435					2.92398	3.09735	4.84848	2.58621	9.09091		6.10687	5.55556	3.58744	4.58333		0.621118		3.65297
5763	A	G	2.35446	3.31734	ND1	219	3					yes		0.858369		0.4329			4.86726		1.25		1.28205		2.67857	3.8835		2.45098						3.0303	3.01724	5.42169	2.19298	9.52381		4.51128	3.53982	4.329	4.25532		0.613497		4.14747
5766	T	C	2.36563	3.28177	ND1	220	3					yes		0.858369		0.440529			4.46429		1.22449		2.15517	0.485437	2.17391	3.66972		2.43902						1.81818	3.0303	5.35714	1.77778	8.99471		5.38462	3.6036	4.44444	4.11523		0.617284		4.10959
5787	A	G	2.33632	3.307	ND1	227	3					yes		1.68067					4.329		0.833333		2.06612		0.913242	4.16667		2.38095	0.829876					1.85185	3.09735	5.03145	1.7094	9.13978		3.14961	3.22581	4.38596	5.06329		0.613497		4.36893
5800	C	T	2.41261	3.42181	ND1	231.333	1					yes		1.67364					3.86266		0.865801		2.12766		0.858369	4.18605		1.85185	0.425532					1.82927	3.94737	4.51613	1.74672	8.33333		3.2	2.24215	4.03587	4.64135		1.16279		3.9604
5988	C	T	2.50493	3.34247	ND1	294	3					yes		1.66667		1.7094			2.5974		0.83682		0.409836		2.15517	4.29185		1.76211	0.833333					2.87356	2.66667	4.25532	1.4218	3.44828		6.2069	5.85366	8.0402	4.29185		2.53165	0.537634	2.22222
6021	A	G	2.50253	3.35959	ND4L/ND1	3.33333	3/1	ND4L	1	I	V	yes		1.76211		1.2766			3.09735		0.41841		1.26582		2.1097	4.29185		1.36986	0.840336					3.38983	3.00429	2.94118	2.15517	5.34759		3.52113	3.24074	6.69856	3.38983		2.5974	0.990099	2.88462
6059	C	T	2.63153	3.5346	ND4L	16	3					yes		0.847458		1.2766			4.84581		0.416667		1.32159		1.28755	4.21941		2.32558	1.31004					4.54545	3.49345	3.7594	2.52101	7.97872		2.43902	2.6087	5.91133	4.23729		1.2987	0.537634	2.54237
6209	A	G	0.869535	1.92019	ND4L	66	3							1.7316		0.416667			0.888889				0.865801		0.436681	2.38095		0.995025							0.943396	5.12821	1.96078	1.82927		2.65487	0.460829	2.87081	1.23457		4.69799	0.666667	0.5
6225	C	T	1.92788	2.7686	ND4L	71.3333	1							1.73913		0.442478			2.71493			0.869565	0.881057		1.74672	3.9604		2.59067	1.28205					3.7037	4.41176	6.14035	1.9802	3.59281		2.7027	2.29358	6.16114	2.55319		5.10949	0.657895	1.36986
6231	A	T	2.88082	3.22303	ND4L	73.3333	1	ND4L	1	I	F	yes		1.66667		0.413223			3.4188		0.411523	1.68067	0.840336	0.917431	1.68067	4.52261		2.52525	1.2766		8.21918	2.17391	1.45985	6.62651	5.28846	5.69106	5.33981	2.89017		2.5641	2.18341	7.40741	2.48963		6.47482	0.628931	1.40187	0.444444	1.44928
6233	C	T	1.95152	2.42424	ND4L	74	3					yes		1.7316		0.431034			1.7316		0.429185	0.881057	0.865801	0.930233	0.425532	2.55102		0.995025			8.57143	2.89855	1.5625	2.42424	2.83019	5.69106	4.39024	1.76471		2.54237	0.440529	4.97738	1.76211		7.35294	0.641026	0.465116	0.45045	1.5625
6239	T	C	2.88068	3.25751	ND4L	76	3					yes		1.72414		0.42735			3.52423		0.409836	1.65975	0.869565	0.909091	1.74672	4.5		2.87081	1.31579		8.69565	2.20588	1.47059	6.70732	6.10329	4.7619	5.33981	4.02299		2.5641	2.66667	7.14286	3.00429		6.80272	0.621118	0.917431	0.45045	1.51515
6243	A	G	2.9389	3.28783	ND4L	77.3333	1	ND4L	1	S	G	yes		1.70213		0.425532			3.4632		0.420168	1.64609	0.833333	0.934579	2.08333	4.52261		3.01508	1.2987		8.21918	2.23881	1.47059	6.66667	6.16114	5.88235	5.36585	4.21687		2.54237	2.5641	6.78733	2.85714		6.84932	0.636943	1.83486	0.4329	1.49254
6245	G	A	0.984989	2.03532	ND4L	78	3							1.71674		0.429185			0.854701				0.851064		0.420168	2.47525		1.02041							1.42857	6.14035	1.47783	1.80723		2.67857	0.454545	3.68664	1.2605		4.8951	0.657895	0.471698
6263	A	G	2.61392	3.41808	ND4L	84	3					yes		1.68776		1.2987			2.97872		0.420168	0.826446	0.865801	1.8018	3.40426	6.82927		3.25581	1.65975					4.81928	5.60345	6.15385	2.75229	5.23256		1.66667	2.58621	5.35714	2.52101		4.66667	1.21212	2.22222
6284	T	C	1.71639	2.77234	ND4L	91	3							1.75439		0.862069			2.28311		0.823045		1.32159	1.86047	1.76211	3.9604		1.99005							2.30415	5.88235	0.888889	2.23464		0.793651	0.900901	3.11111	1.76991		5.10949	1.21951	1.33929
6285	T	C	1.67412	2.74744	ND4L	91.3333	1							2.15517		1.28205			2.28311		0.83682		1.32159	1.8018	1.77778	3.82775		1.88679							2.17391	5.88235	0.881057	2.18579	0.70922	0.793651	0.862069	3.58744	1.71674		4.7619	1.18343	1.32159
6287	A	G	2.26127	3.02472	ND4L	92	3					yes		2.5641		1.25523			3.52423		0.413223	1.25	0.431034		3.19635	2.8169		3.28638	1.67364					4.4586	4.46429	5.07246	1.28205	4.8913		0.769231	3.01724	4.88889	2.90456		4.60526	1.11732	2.5974
6314	T	C	1.7084	2.91714	ND4L	101	3							0.865801		0.829876			2.08333		0.823045		1.71674	1.35135	1.72414	5.11628		2.07254							2.1645	5.47945	0.896861	3.42857		0.819672	0.877193	3.77358	1.28205		2.5641	0.543478	1.73913
6335	T	C	2.87233	3.69852	ND4L/CYTB	5.66667	3/2	CYTB	2	V	A	yes		2.32558		0.869565			3.65297		0.865801	1.81818	1.35747	1.44928	3.66972	4.97512		2.53807	0.862069					3.40136	4.41176	5.6338	1.36364	6.41026		0.900901	4.16667	4.9505	2.6087		2.01342	0.549451	3.61991
6369	A	G	2.54907	3.40478	ND4L/CYTB	17	1/3	ND4L	1	K	E	yes		2.75229		1.23967			2.34742		0.813008	1.22951	1.68776		2.6087	2.67857		2.41546	1.2605					4.93827	4	2.05479	1.75439	7.31707		1.6	5.19481	3.68664	2.5		3.92157	0.558659	2.95567
6375	T	C	2.75734	3.60271	ND4L/CYTB	19	1/3	ND4L	1	F	L	yes		3.16742		1.27119			2.01005		0.854701	1.2766	2.12766	0.934579	3.125	4.10959		0.990099	1.31004					4.48718	3.19635	2.08333	2.27273	7.54717		2.41935	5.28634	3.73832	2.15517		4.02685	0.584795	2.5
6396	T	C	1.55842	2.77699	ND4L/CYTB	26	1/3	ND4L	1	F	L	yes		2.25225		0.438596			1.47783		0.881057		2.30415		1.38249	2.75229		1.0101							2.83019	2.83688	1.38249	3.97351		2.32558	2.6087	2.43902	2.19298		4.13793		1.51515
6400	C	T	2.413	3.25273	ND4L/CYTB	27.3333	2/1	ND4L	2	A	V	yes		2.12766		0.4329			0.956938		0.881057	0.873362	2.13675		2.23214	3.22581		1.03093	0.42735					3.20513	4.65116	2.7027	1.33333	4.51613		2.34375	4.7619	2.91262	3.50877		3.44828		2.45098
6403	T	C	2.34727	3.2336	ND4L/CYTB	28.3333	2/1	ND4L	2	I	T	yes		2.6087		0.4329			0.930233		0.858369	0.865801	2.14592		2.67857	3.15315		0.990099	0.421941					2.99401	4.7619	2.85714	1.78571	4.43038		2.32558	4.42478	2.7907	3.49345		4.1958		2.45098
6411	T	C	2.36802	3.26106	ND4L/CYTB	31	1/3	ND4L	1	S	P	yes		2.51046		0.423729			1.31004		0.829876	0.847458	2.53165		2.22222	2.83019		1.03627	0.431034					3.08642	5.2381	2.83688	1.8018	4.54545		2.45902	4.80349	2.94118	2.9661		4.13793		2.47525
6417	G	A	1.59474	2.83888	ND4L/CYTB	33	1/3	ND4L	1	G	S	yes		1.67364		0.44843			0.862069		0.833333		2.5641		1.34529	3.34928		1.03093							3.39806	2.8169	1.90476	3.97351		1.78571	2.27273	2.45098	2.95359		4.08163		1.53846
6423	G	A	1.50284	2.69512	ND4L/CYTB	35	1/3	ND4L	1	A	T	yes		2.23214		0.884956			0.862069		0.420168		2.51046		1.35747	3.73832		1.5544							3.31754	2.77778	1.93237	3.92157		1.8018	1.77778	2.51256	2.45902		4.02685		1.5
6435	A	G	1.73257	2.97494	ND4L/CYTB	39	1/3	ND4L	1	S	G	yes		2.6087		1.31004			0.854701		0.425532		2.54237		1.93237	4.32692		1.63043							3.48259	3.5461	1.86047	5.03597		2.72727	1.77778	1.99005	2.63158		4.66667	0.60241	2.05128
6465	T	C	1.76463	2.95661	ND4L/CYTB	49	1/3	ND4L	1	W	R	yes		1.8018		1.65289			1.67364		0.829876		1.74672	1.37615	2.25225	3.9801		1.0929							2.9703	2.98507	0.45045	2.68456		1.75439	1.28205	1.83486	3.4188		5.44218	0.617284	0.990099
6468	T	C	2.33627	3.10431	ND4L/CYTB	50	1/3	ND4L	1	Y	H	yes		2.17391		2.10084			2.46914		0.813008	0.41841	3.09735	1.37615	2.17391	3.9604		1.65746							3.06122	4.25532	0.896861	2.63158	2.53165	3.44828	1.2931	1.82648	3.43348	1.0101	5.44218	0.617284	2.42718	0.465116
6471	A	G	1.53184	2.83055	ND4L/CYTB	51	1/3	ND4L	1	S	G	yes		1.75439		1.68067			1.63265				1.72414		2.14592	2.46305		1.13636							3	2.15827	1.32743	2.5641		2.63158	1.2766	1.83486	3.07018		5.33333	0.621118	0.947867
6504	A	G	2.04366	2.63257	CYTB	62	3					yes		2.62009		2.12766			2.55319		0.819672	0.420168	2.92887	1.44928	2.19298	4.08163		2.15054						0.632911	2.07254	2.15827	0.444444	3.22581	2.23464	2.43902	0.869565	1.35135	3.01724	0.985222	3.87097	0.606061	3.22581	0.460829
6513	A	G	1.40225	2.36098	CYTB	65	3							1.76211		1.28205			1.70213		0.411523		1.69492		2.52101	2.94118		2.09424							2.47525	2.14286	0.440529	3.20513		1.53846	0.869565	1.34529	2.88066		4.32099	0.595238	1.79372
6522	G	A	1.31106	2.32244	CYTB	68	3							1.34529		1.2605		0.434783	1.7316		0.823045		2.10084		1.7094	2.94118		2.1978							2.41546	1.42857	0.44843	2.63158		0.746269	1.28755	1.31004	2.5		4.34783	0.588235	1.77778
6525	A	G	1.35652	2.4027	CYTB	69	3							1.75439		1.25523			1.76211		0.829876		1.69492		1.7316	2.95567		2.15054							2.42718	2.11268	0.440529	3.18471		1.50376	1.2931	1.32743	2.51046		4.29448	0.584795	1.80995
6537	A	G	1.54548	2.59178	CYTB	73	3							1.8018		1.27119			1.86047		1.65975		2.53165	2.51256	2.1097	4.10256		2.1978							1.0101	1.47059	0.446429	2.72109		1.5748	1.34529	1.38249	2.15517		3.77358	1.22699	1.37615
6633	A	G	1.20974	2.24864	CYTB	105	3							1.40845					0.4329		0.865801		1.8018		0.921659	1.33333		1.5							2.8436	2.53165	2.20264	4.09357		1.48148	0.904977	1.74672	0.42735		2.53165		0.440529
6639	T	C	1.72683	2.44877	CYTB	107	3							1.40845					1.2931		0.851064		2.1645		3.0837	1.33929		4	2.17391					3.80435	5.35714	2.46914	2.53165	4.02299		1.50376	1.2931	3.0303	2.94118		2.54777		1.76991
6717	T	C	2.5521	3.54718	CYTB	133	3					yes		1.2987		0.414938			3.43348			0.42735	1.7316		4	2.5974		5.12821	1.28205					2.87356	5.33981	3.63636	2.1645	6.25		0.787402	2.7027	3.93013	2.1097		3.73134	1.21212	4.12844
6729	A	G	2.75137	3.6013	CYTB	137	3					yes		1.27119		0.438596			3.52423		0.406504	0.413223	2.12766	2.65487	4.24528	4.72103		5.07614	0.840336					3.06748	5.16432	3.68098	2.97872	6.09756		0.8	3.04348	4.64135	2.5641		4.06504	1.77515	3.94737
6738	G	A	2.20027	2.96903	CYTB	140	3							1.2931		0.42735			3.21101			0.416667	0.858369		3.27103	2.15517		4.16667	0.854701		1.42857			3.01205	3.86473	1.94805	2.13675	4.29448		0.854701	3.47826	4.62963	2.13675		3.30579	1.17647	3.125
6744	A	G	2.09282	2.78253	CYTB	142	3							1.25		0.423729			2.1645		0.403226	0.413223	0.420168	0.896861	3.09735	3.3195		3.07692	0.840336					1.75439	3.15315	1.875	2.1097	3.57143		0.833333	3.36134	4.0724	2.53165		3.14961	1.18343	3.05677
6745	T	C	2.07998	2.80686	CYTB	142.333	1							1.24481		0.425532			2.12766		0.409836	0.413223	0.416667	0.892857	3.11111	2.9661		3.01508	0.823045					1.71429	3.0837	1.78571	2.09205	3.5503			2.9661	3.91304	2.51046		3.1746	1.1976	3.00429
6747	A	C	2.0854	2.72644	CYTB	143	3							1.27119		0.4329			2.18341		0.414938	0.833333	0.42735	0.904977	2.69058	3.36134		3.01508	0.858369					1.78571	3.05677	1.86335	2.11864	3.59281		0.847458	3.0303	3.9823	2.07469		3.10078	1.16279	3.01724
6756	T	C	2.39489	3.27243	CYTB	146	3					yes		1.23967		0.42735			2.09205			0.409836	0.421941		3.05677	2.54237		2.87081	1.65975					3.40909	4.68085	1.68539	2.10084	3.44828		3.7594	3.78151	3.49345	2.91667		3.78788	1.1236	3.3195
6792	A	G	2.25187	3.03153	CYTB	158	3					yes		0.877193		0.423729			2.14592		0.413223	0.406504	0.847458		3.01724	2.64317		0.921659	1.26582	0.46729				2.6178	4.78261	2.1978	1.71674	3.78378		4.10959	2.94118	4.64135	2.94118		3.81679	0.985222	2.14592
6795	C	T	2.27682	3.07788	CYTB	159	3					yes		0.888889		0.423729			2.1645		0.843882	0.423729	0.881057		3.05677	2.66667		0.934579	1.33333					2.63158	4.82456	2.25989	1.7094	3.84615		4.16667	3.36134	4.70085	2.55319		3.7594	0.995025	2.15517
6798	C	T	2.23941	3.01471	CYTB	160	3					yes		2.1645		0.414938			2.1645		0.847458	0.411523	0.877193	0.465116	2.99145	3.15315		0.938967	1.2766					3.10881	4.68085	2.22222	1.7316	4.41989		4.13793	3.30579	4.72103	2.53165		3.67647	0.485437	1.7094
6855	T	C	2.45886	3.4193	CYTB	179	3					yes		2.34742		0.909091			2.20264		1.76211		1.2987	1.84332	2.64317	5.64103		1.85185	1.33333					2.71739	5.06912	0.598802	2.25225	4.63918		3.90625	2.38095	6.66667	4.329		2.30769		1.92308
6867	T	A	2.2115	3.11723	CYTB	183	3	CYTB	3	F	L	yes		2.73973		0.434783			3.44828		1.65289		1.23967	1.33929	2.18341	5.33981		1.37615	1.31004					2.74725	5	0.574713	1.82648	4.52261		2.8777	1.48515	6.16114	3.86266		1.45985		1.87793
6873	C	T	2.03618	2.87812	CYTB	185	3							2.22222		0.436681			3.57143		1.28755		0.854701		1.73913	3.48259		1.84332	1.7094					3.26087	4.58716	0.591716	1.88679	4.71204	0.546448	2.7972	2.52525	5.99078	3.78151		1.45985		2.40385
6879	T	A	2.23929	3.16354	CYTB	187	3					yes		3.0303		0.881057			4		1.24481		1.28755		2.14592	3.8835		1.78571	1.7316					3.1746	4.6729	1.69492	1.44231	5.52764		2.0979	2.41546	6.48148	3.34728		2.17391		2.27273
6888	A	G	2.45269	3.42388	CYTB	190	3					yes		3.4188		0.851064			4.329		1.65289		1.22951	1.2605	2.1645	5.39216		2.11864	1.25					3.19149	3.8961	1.64835	1.83486	5.71429		2	2.8436	6.84932	3.75		0.684932		1.74672
6894	G	A	2.55749	3.44938	CYTB	192	3					yes		2.15517		0.877193			4.95495		1.25		1.25523	1.30435	2.30415	6.66667		2.21239	1.30435					2.17391	4.10959	1.71429	1.82648	5.7971		1.35135	2.91262	7.94393	3.75		1.37931		1.8018
6922	T	C	2.42652	3.3291	CYTB	201.333	1					yes		2.18341		1.7094			5.19481		0.83682		1.28205		2.5641	3.75587		3.38164	0.862069					2.1164	3.18182	2.54777	2.28311	5.2381		1.36054	2.76498	7.53769	5.90717		1.38889	0.578035	2.25225
6960	T	C	2.8319	3.76129	CYTB	214	3					yes		2.51046		1.65975			4.97925		0.413223	0.411523	1.63265	2.18341	2.92887	5.65217		3.7037	1.64609					2.23464	3.86266	3.52941	2.15517	4.92611		2.20588	4.29185	6.42202	4.97925		0.684932	0.617284	2.17391
6972	A	G	2.5266	3.45883	CYTB	218	3					yes		1.28755		1.67364			4.56432		0.813008	0.414938	1.23967		2.11864	4.31034		4.74138	1.72414					2.29885	3.8961	3.40909	2.1645	4.25532		1.98675	4.20168	4.80349	4.78261		0.671141	0.632911	2.62009
6975	G	A	2.64291	3.61073	CYTB	219	3					yes		1.31004		1.69492			4.62185		0.819672	0.414938	1.25523		2.53165	3.82979		4.88889	1.7094					2.74725	3.94737	3.46821	2.15517	5.2356		2.04082	4.34783	4.88889	4.74138		1.30719	0.641026	2.63158
6984	A	G	2.828	3.74948	CYTB	222	3					yes		0.465116		1.64609			3.44828		1.22449	0.414938	1.26582	2.64317	2.6087	5.15021		4.93274	1.67364					2.6738	4.88889	3.44828	1.76991	4.97238		2.68456	5.17241	4.82456	3.53982		1.875	0.649351	2.66667
7008	C	T	3.13497	3.58851	CYTB	230	3					yes		1.78571		1.67364			5.60345		0.42735	0.840336	2.08333	2.29358	2.53165	4.62963		4.16667	2.15517		1.47059	0.636943	0.787402	1.59574	4.34783	3.50877	1.30435	4.24528	0.526316	2.12766	4.31034	3.94737	4.38596	0.465116	2.5	1.19048	1.77778
7027	C	T	3.18221	3.68858	CYTB	236.333	1					yes		1.79372		1.26582			6.83761		0.416667	0.833333	2.08333	2.7027	3.01724	4.24528		4.09091	2.19298		1.49254	0.666667	0.775194	2.07254	4.2735	3.2967	2.5974	4.0201	0.518135	2.38095	4.52489	5.60345	4	0.460829	2.39521	1.1236	1.35747
7041	C	T	2.86144	3.31868	CYTB	241	3					yes		1.70213		1.23457			5.55556		0.823045	0.83682	1.65289		3.44828	3.72093		4.70085	2.5974		1.33333	1.3986	1.51515	1.11111	4	3.38983	2.63158	3.36538	0.497512	1.52672	4.91071	5.08475	3.40426	0.42735	1.79641	1.10497	1.76211
7053	T	C	1.67045	3.19874	CYTB	245	3												2.15517		0.406504	0.83682	0.41841	3.49345	3.0303	3.94737		2.95359	2.12766					2.13904	3.94737			2.33645			1.77778	2.54237	2.06612				0.833333
7056	T	C	3.22576	3.60021	CYTB	246	3					yes		2.14592		0.843882			5.62771		1.64609	0.826446	1.70213	3.43348	3.87931	5.93607		4.36681	2.5974		1.42857	1.37931	0.704225	1.59574	5.40541	3.33333	3.00429	2.87081	0.505051	2.12766	5.99078	5.5794	2.91667	0.425532	1.16959	1.0929	1.28205	0.900901
7071	A	G	1.19786	2.62945	CYTB	251	3												2.26244			0.865801			2.25225	2.23214		1.77778	1.83486					1.16959	3.34928			2.01005			0.947867	1.78571	1.31579
7074	G	A	3.39666	3.74968	CYTB	252	3					yes		2.62009		0.851064			6.25		1.23457	1.23967	1.31004	3.49345	3.13901	5.50459		3.58744	2.21239		2.8169	1.51515	3.94737	1.17647	4.85437	2.74725	2.73973	2.47525	1.02564	2.72109	5.2381	5	1.76211	0.44843	3.7037	0.555556	0.456621	1.80995
7077	T	C	3.34464	3.64789	CYTB	253	3					yes		2.62009		0.847458			5.75221		1.22449	1.24481	1.26582	3.50877	3.11111	4.97738		3.63636	2.62009		2.77778	1.55039	3.31126	0.609756	4.69484	2.71739	2.64317	2.5	1.03627	2.68456	4.83092	5.02283	1.76991	0.452489	3.61446	0.558659	0.440529	1.79372
7083	G	A	3.31261	3.61341	CYTB	255	3					yes		2.23214		0.843882			6.08696		1.24481	1.24481	1.28205	4	3.61991	5		3.75587	1.7316		2.8169	1.5625	4.13793	1.21212	4.4843	2.7933	2.71493	1.99005	0.995025	3.3557	5.44554	5.11628	1.8018	0.47619	3.61446	0.564972	0.454545	1.85185
7089	T	C	2.62339	2.90691	CYTB	257	3					yes		2.66667		0.833333			5.98291		0.813008	1.23967	0.858369		3.96476	4.52489		2.91262	1.7094		1.35135	1.65289	0.699301	1.17647	4.5045	2.89017	1.71674	1.96078	0.980392	2.68456	3.44828	5	1.75439	0.917431	1.79641	0.555556	0.456621	1.38889
7095	T	C	1.76662	2.5453	CYTB	259	3							1.32159					3.38983		0.806452	0.829876	0.423729	2.21239	2.64317	3.53982		1.91388	1.66667		2.5641	1.63934	0.704225	1.7341	3.125			1.9802	0.995025		1.90476	2.26244	1.31579	0.462963		0.561798		1.31579	1.33333
7098	C	T	2.67831	2.89572	CYTB	260	3					yes		2.6087		1.25523			5.88235		1.22951	0.826446	0.83682		4.38596	3.18182		2.88462	1.69492		2.5	1.63934	0.70922	1.72414	4.03587	2.85714	2.54237	2	1	1.96078	4.73934	5.9633	1.73913	0.44843	1.79641	0.564972	0.469484	1.33333	1.2987
7164	A	G	2.31343	3.12012	CYTB	282	3					yes		1.35135		0.858369			4.68085		1.76211	1.27119	0.83682		7.01754	3.40426		2.87081	1.68067					1.6129	4.31034	1.63043	3.21101	3.82514		2.54777	3.8961	6.9869	2.20264				2.67857
7177	C	T	2.1834	2.86771	CYTB	286.333	1					yes		1.40845		0.847458			4.13223		1.27119	1.23967	0.847458		7.32759	3.33333		2.29358	1.28755					2.06186	3.93013	1.11732	3.125	4.32432		2.46914	3.78151	7.01754	2.15517				2.19298
7185	A	G	2.16784	2.96914	CYTB	289	3					yes		1.30435		0.873362			4.2735		1.2987	1.27119	0.854701		7.42358	3.07018		2.41546	1.32159					2.15054	4	0.581395	3.13901	4.32432		2.5	3.93013	6.95652	2.18341				3.13901
7308	A	G	1.8015	2.50101	CYTB	330	3							1.30435		0.423729			2.66667		0.416667	1.22951	1.2605		2.55319	2.55319		4.62963	0.416667					2.29358	4.1841	1.60428	1.30435	2.35849		4.62428	2.15517	5.26316	3.91304		0.628931		1.43541
7309	C	T	1.78728	2.56007	CYTB	330.333	1							1.2931		0.425532			2.23214		0.413223	1.24481	1.2931		2.94118	2.9661		5.04587	0.42735					2.30415	3.82979	1.59574	1.32743	2.39234		4.65116	2.19298	5.26316	3.96476		0.636943		1.40845
7323	C	A	1.90643	2.73049	CYTB	335	3							1.28205		0.429185			2.64317		0.840336	0.823045	1.31004		3.00429	3.0303		6.28019	0.421941					2.35849	4.34783	1.5873	1.30435	2.76498		5.26316	2.6087	4.70085	4		0.645161		0.465116
7335	T	C	2.13335	3.00729	CYTB	339	3					yes		1.38889		0.900901			3.05677		0.829876	1.30435	1.2931		3.125	3.63636		6.73077	0.884956					3.31754	4.88889	1.62162	1.86916	3.27103		5.08475	3.19635	5.75221	5.80357		0.671141		0.505051
7380	A	G	2.11794	2.99883	CYTB	354	3					yes		1.23967		0.416667			3.86266		0.816327	1.27119	1.30435		2.7027	3.79747		8.55615	0.83682					1.91388	4.62963	2.32558	1.86047	3.43137		5.64972	2.7027	6.43777	5.10638		0.714286		2.72727
7509	G	A	2.18155	3.02767										0.858369		0.858369			3.0837		0.414938	2.1097	1.65975		4.01786	4.18605		5.71429	1.67364					1.85185	2.9661	1.96078	3.00429	4.59184			2.6087	4.66102	2.1097		4		2.63158
7548	A	T	2.42849	3.39831								yes		2.95359		0.829876			3.49345		1.24481		2.52101	2.27273	4.34783	3.84615		5.11628	0.843882					1.89573	3.4188	1.24224	1.86916	3.62694		0.735294	3.00429	3.33333	1.68067		3.40136		2.13675
7595	A	G	2.44179	3.34294								yes		2.1645		0.819672			2.51046		1.63265	1.61943	2.44898	1.68776	4.84581	3.29218		6.48148	0.881057					2.46305	5.08475	1.25786	1.33333	2.77778		0.740741	3.55556	3.125	3.8961		2.0979		2.15517
7603	A	G	1.29088	2.38042										2.15517					1.73913		1.64609		2.08333	1.7316	1.30435	2.1645		0.934579							2.13675	1.3245	1.33929	1.16279		1.55039	1.35135	1.37615	2.20264		2.0979		0.873362
7610	G	T	2.30177	3.24427	COX2	0.333333	1					yes		2.13675					2.52101		1.63934	1.65975	2.89256	1.69492	4.72103	3.01724		4.54545	0.869565					3	4.20168	1.2987	1.2987	2.27273		2.22222	3.22581	2.63158	3.86266		2.06897		1.31579
7630	C	T	1.30936	2.31963	COX2	7	3							0.884956					1.33929		2.43902		2.54237	1.72414	1.35747	2.73973		0.462963							1.72414	1.29032	0.854701	0.568182		2.27273	1.33929	1.35747	2.30415		1.40845		1.75439	0.436681
7672	C	T	2.67142	3.76395	COX2	21	3					yes		0.873362					1.40845		1.22951	2.45902	2.5	0.854701	2.7027	5.07614		3.94089	0.416667					3.20856	6.41026	4.32099	0.884956	3.88889		3.57143	3.57143	3.63636	4.5045		2.20588		2.83019
7703	C	A	2.27486	3.1569	COX2	31.3333	1	COX2	1	L	M			0.429185					2.39234		1.25	1.23457	1.71674	0.414938	1.30435	6.28272		3.66492	0.865801					2.65957	5.50459	5.26316	0.873362	4.27807		2.85714	4.01786	3.09735	4.25532		2.27273		2.36967
7704	T	C	2.27095	3.20103	COX2	31.6667	2	COX2	2	L	P			0.434783					2.47525		1.23457	1.64609	1.7094	0.421941	1.31579	6.25		3.66492	0.423729					2.76243	5.50459	5.26316	0.465116	4.37158		2.85714	4	3.11111	4.2735		2.15827		2.36967
7705	G	T	2.24641	3.11773	COX2	32	3							0.434783					2.45098		1.22951	1.23457	2.10084	0.416667	1.76991	5.94595		3.66492	0.851064					2.6455	4.97738	5.22876	1.30435	4.34783	0.505051	2.75862	3.55556	3.0837	4.21941		2.14286		2.34742
7727	G	A	2.35125	3.25557	COX2	39.3333	1	COX2	1	V	I	yes		0.42735					3.44828		0.816327	1.22951	2.09205		1.31004	5.5		4.28571	0.431034					2.6455	4.0724	4.04624	1.35135	5.85106		3.14465	4.68085	3.40426	2.53165		2.06897	0.526316	3.18182
7750	C	T	2.57559	3.52546	COX2	47	3					yes		0.442478					4.21941		0.829876	1.62602	2.89256	0.884956	3.25581	6.16114		5.2381	0.869565					2.82486	5.72687	5	0.956938	6.21762		2.61438	3.93013	3.13901	2.52101		1.42857	0.549451	4.46429
7756	T	C	2.61516	3.52565	COX2	49	3					yes		0.873362					4.70085		0.847458	1.71674	2.55319	0.909091	3.30189	6.13208		5.6872	1.32159					2.89017	6.01852	5.08475	0.97561	5.88235		2.66667	4.4843	3.21101	2.1645		1.43885	0.558659	4.16667
7780	G	A	2.49506	3.37087	COX2	57	3							0.865801					4.70085		0.413223	1.22449	2.14592	2.07469	3.22581	6.04651		5.31401	1.67364					3.91061	4.4843	4.04624	1.40845	5.72917		2.68456	5.70175	3.19635	2.99145		0.662252		4.95495
7868	A	G	1.77197	2.60822	COX2	86.3333	1	COX2	1	I	V			3.04348		0.421941			2.22222		0.431034	1.74672	0.869565	1.71674	2.72727	5.93607		1.92308	0.436681					2.25989	2.72727	0.740741	1.83486	5.11364			5.5794	3.63636	2.10084		0.578035		3.91304
7873	C	T	1.7575	2.36575	COX2	88	3							3.04348		0.409836		0.425532	2.25225		1.22951	1.70213	0.865801	1.7316	2.67857	5.67686		1.86047	0.436681					2.20994	2.24215	0.757576	1.79372	4.91803			5.33333	4.0724	2.04918		0.574713		3.8961	0.518135
7876	A	G	1.79103	2.59585	COX2	89	3							3.07018		0.460829			2.30415		0.862069	1.74672	0.904977	1.74672	2.83019	5.93607		1.96078	0.460829					2.28571	2.35849	0.775194	1.85185	5.11364			5.2381	4.18605	2.13675		0.609756		4.0724
7996	T	C	2.28434	3.25191	COX2	129	3					yes		1.69492					1.2931		0.409836	0.858369	0.829876		3.0303	3.94089		2.75229	0.416667					2.59067	4.24528	2.02703	2.57511	6.09137		2.14286	5.5794	2.99145	2.91667		1.54639		4.80349
8002	A	C	2.15735	3.07383	COX2	131	3					yes		1.70213					1.72414		0.809717	1.23457	0.806452		2.99145	2.07254		2.83019	0.425532					2.71739	5	2.58065	2.23214	5.26316		2.11268	5.53191	2.5641	3.34728		1.60428		4.52489
8005	A	C	2.18629	3.11559	COX2	132	3					yes		1.68067					1.7316		0.406504	1.25	0.809717		3.4188	2.60417		2.80374	0.423729					2.71739	4.45545	2.64901	2.25225	4.66321		2.12766	5.5794	2.5641	3.3195		1.06383		5.02283
8021	C	T	1.61413	2.74456	COX2	137.333	1					yes		1.77778		0.408163			0.970874		1.21457		1.33333	0.858369	1.81818	4.86486		0.938967							1.92308	3.8961	1.36364	2.03046		2.8777	3.125	2.69058	1.76211		2.17391		2.80374
8045	T	C	1.27408	2.53806	COX2	145.333	1							1.34529					1.38889		0.833333		1.2766		1.92308	1.62162		0.990099							0.943396	3.42466	1.91388	1.44231		2.89855	3.58744	2.25225	1.7094		1.66667		3.6036
8047	A	G	1.59288	2.80561	COX2	146	3					yes		1.33929					1.40187		1.25		2.12766	1.68067	1.93237	5.31915		1.00503							0.947867	3.37838	1.85185	1.40187		2.85714	3.58744	2.31481	1.70213		2.22222		3.52423
8050	A	T	1.57379	2.76496	COX2	147	3					yes		1.35135					1.45631		1.25523	0.420168	1.71674	1.7094	1.96078	4.83871		1.01523							0.961538	2.72109	1.82648	1.49254		2.8169	3.15315	2.27273	1.76211		2.27273		3.55556
8056	C	T	2.84034	3.95864	COX2	149	3					yes		1.34529					3.15315		0.819672	1.27119	2.09205	1.68776	3.22581	7.06522		3.44828	1.81818					1.71429	3.90244	3.28947	1.89573	5.18868		2.7972	5.21739	3.11111	3.84615		2.22222		5.28634
8062	T	C	1.4752	2.82486	COX2	151	3							0.438596					0.884956			1.25	0.851064	1.75439	1.2987	5.88235		1.00503	1.38249					1.78571	3.0303			3.41463			1.32743	1.32159	3.04348				2.67857
8065	G	A	1.39747	2.71222	COX2	152	3	COX2	3	H	Y			1.76991					1.76991		0.829876		1.27119		1.74672	1.6129		2							1.53846	2.72109	1.84332	1.44231		2.94118	3.4188	2.30415	1.72414		2.74725		3.18182
8089	C	T	2.53827	3.53433	COX2	160	3					yes		0.884956					3.07018		0.823045	1.22951	1.67364		2.58621	3.5533		2.94118	1.2766					1.60428	4.87805	2.64901	1.8018	5.21327		1.3986	4.72103	3.93013	4.91803		2.94118		4.91071
8104	A	G	1.2961	2.39842	COX2	165	3							2.20264					1.35135		1.20482		0.847458		1.32159	2.43902		2.57732							2.08333	3.94737	1.78571	0.966184		1.3986	3.50877	3.21101	0.423729		1.88679		2.15517
8107	G	T	2.39385	3.27769	COX2	166	3					yes		2.1645					4.01786		1.23457	1.25	0.858369		2.62009	3.86473		3.10881	1.2766					1.63043	6	3.28947	1.77778	4.85437		1.36986	5.15021	3.57143	4.20168		1.24224		4.74138
8137	G	T	2.5822	3.65793	COX2	176	3					yes		3.00429					4.29185		1.64609	0.843882	2.91667	2.09205	2.97872	4.34783		3.26087	1.25					1.11732	5.6338	2.75862	2.23214	6.43564		1.35135	5.46218	3.73832	4.08163		2.61438		3.40426
8176	G	A	2.52744	3.63139	COX2	189	3					yes		1.76211					3.91304		1.63265		4.14938	2.46914	2.11864	6.31068		3.82514	0.833333					1.51515	4.97738	2.46914	1.7316	7.32984			4.21941	3.34728	5.5794		1.86335		1.7094
8194	T	C	2.291	3.26162	COX2	195	3					yes		1.8018					3.9823		1.25523		3.66972	1.7094	2.18341	5.47264		3.22581	0.431034					2.17391	4.85437	2.48447	1.80995	7		0.657895	4.05405	3.13901	5.40541		1.94805		2.35849
8197	G	A	2.39054	3.34845	COX2	196	3					yes		1.81818					3.87931		1.63934		3.94737	1.63934	2.14592	5.94059		3.1746	0.420168					2.15054	4.7619	2.48447	1.7316	7.69231		0.653595	3.47826	3.0837	5.17241		1.96078		2.38095
8209	A	G	2.37278	3.2455	COX2	200	3					yes		1.80995					3.52423		2.09205		3.37553	1.76211	2.66667	5.39216		2.07254	0.420168					2.20994	3.8835	2.58065	1.77778	7.97872		0.694444	4.09091	2.67857	4.78261		2.05479		2.34742
8218	G	T	1.52508	2.52063	COX2	203	3							1.8018					1.81818		2.44898		3.44828	1.76991	2.41546	5.21327		1.03627							1.87793	1.80723	2.26244	3.74332		0.657895	1.82648	4.01786	2.18341		2.48447	0.507614	0.465116
8221	A	G	1.28849	2.29006	COX2	204	3							1.78571					1.81818		0.833333		1.65975		1.90476	3.82775		1.03627		0.564972					1.88679	1.82927	2.17391	3.64583		0.675676	1.82648	3.53982	2.1097		2.39521	0.5	0.943396
8236	A	G	1.50307	2.6777	COX2	209	3							1.86047					1.65975		2.05761		2.95359	1.2766	2.22222	4.95495		1.5625							1.94175	2.39521	1.72414	3.51759		0.684932	2.13675	3.07018	2.10084		2.38095	0.49505	0.925926
8254	T	C	2.34452	3.19558	COX2	215	3					yes		2.14592		0.416667			2.53165		0.806452	0.408163	1.64609		3.04348	3.50877		2.98507	0.823045					3.10881	4.03587	1.17647	2.15517	6.80628		1.96078	2.51046	3.125	4.14938		2.29885	0.52356	2.6087
8257	G	A	1.3113	2.27614	COX2	216	3							2.5974		0.42735			1.30435		0.809717		1.65975		2.17391	2.21239		1.50754							1.81818	1.18343	2.10084	3.24324		1.98675	1.71674	2.7027	2.26244		2.42424	0.531915	0.873362
8264	C	T	2.50528	3.41215	COX2	218.333	1					yes		1.76991		0.4329			2.52101		2.06612	0.414938	2.91667	1.28755	3.09735	5.62771		2.98507	0.83682					3.125	4.0724	1.19048	2.15517	6.41711		2.04082	1.73913	4.38596	4.56621		2.31214	0.534759	2.18341
8331	A	G	3.64472	4.04397								yes		2.12766		0.421941		0.83682	2.54237		2.03252	1.63934	3.36134	3.07018	3.04348	7.78689		5.31401	0.840336			0.735294	2.68456	4.6875	3.65297	2.46914	2.5974	4		3.82166	4.62185	5.21327	2.54237	1.32743	5.37634	1.52284	4.44444	1.32159	5.97015
8386	T	C	2.63702	3.62981								yes		1.30435		0.438596			3.00429		2.04918	2.45902	1.68776	2.28311	2.43902	6.36364		2.05128	0.438596					2.04082	3.53982	2.46914	2.24215	1.22699		3.22581	4.40529	3.7037	4.25532		1.14286	0.555556	4.64135
8406	G	A	2.56767	3.4915								yes		0.917431					3.4632		1.62602	2.46914	2.11864	1.38249	2.51256	5.2381		1.5544	0.438596					0.552486	0.938967	2.7027	1.73913	2.28571		2.04082	4.40529	4.20561	3.26531		1.16279	0.558659	3.75587
8439	C	T	1.79944	2.39615								yes		1.83486		0.83682		0.442478	1.39535		0.816327	1.69492	0.4329	0.917431	2.65487	3.68421			1.79372			0.729927		1.0989	1.31579			2.29885	1.14286		1.80995	3.33333	2.9661	0.425532		1.11732	2.65487	0.44843	2.94118
8470	T	G	4.40856	4.59083								yes		7.69231		1.63265		1.28755	5.95745		0.823045	1.66667	2.11864	0.881057	5.95745	5.04587		3.24074	3.76569	3.27869		6.17284	6.39535	3.14136	2.58621	7.22892	3.49345	4.8913		2.15827	4.2735	5.50459	5.12821		5.59006	2.27273	5.50847	2.34742	5.6338
8480	C	T	4.73728	4.95295								yes		7.14286		1.6		1.25523	6.35593		2.04082	2.08333	3.86266	0.877193	6.89655	7.62712		3.21101	4.20168	2.98507		6.66667	6.93642	3.125	2.99145	7.87879	3.0837	4.7619		2.0979	4.2735	6.84932	5.19481		6.32184	2.68817	6.17284	1.8018	6.66667
8496	A	G	2.55996	3.4787								yes		1.28205		0.823045			3.47826		1.20968	1.65975	2.54237		5.30973	5.55556		2.62009	1.66667					1.04167	2.14592	1.34228	1.71674	4.86486		0.735294	3.44828	3.16742	3.40426		0.581395		3.0303
8515	C	T	2.35362	3.07499										5.17241		1.25		1.77778	3.11111		0.413223		2.14592	0.833333	0.862069	2.89256		2.62009	2.97872	2.98507		6.66667	7.06522	1.97044		7.84314	2.1645			1.44928	0.442478	2.25225	1.31004		5.91716	1.57895	2.95359	2.67857	2.29885
8569	G	T	2.08546	2.85005								yes		1.38249		0.854701			1.66667		1.64609	0.858369	1.69492		3.75587	3.8961		1.83486	2.13675					1.92308	2.91262	1.3986	1.99005	7.29167		3.0303	3.96476	4.18605	1.65975		3.16456		2.94118
8620	T	A	1.98099	2.77091	ATP8	-52	3					yes		1.78571		0.865801			0.900901		1.2766	1.7094	1.77778		4.12844	5.2381		0.947867	1.73913					1.97044	2.40385	1.35135	0.930233	6.62983		2.91971	4.58716	6.84932	1.36364		2		1.49254
8682	A	G	1.91237	2.62107	ATP8	-31.3333	1							0.884956		0.840336			2.99145		0.408163	1.65289	1.67364		4.23729	4.78261		3.68664	0.826446					1.02041	3.04348	1.75439	0.854701	4.09357		2.7027	4.34783	5.44554	2.14592		1.40845	0.985222	2.21239
8692	G	A	1.93011	2.6855	ATP8	-28	3							0.884956		0.83682			3.38983		0.413223	1.68776	1.69492		4.1841	4.20168		3.73832	0.819672					1.02564	3.0837	2.28571	0.851064	3.74332		2.04082	3.8961	5.09259	2.53165		1.3986	0.952381	2.21239
8720	G	A	2.07795	2.81092	ATP8	-18.6667	2	ATP8	2	T	M	yes		1.4218		0.858369			4.21941		0.409836	2.97872	1.26582		3.15315	4.14938		4	0.869565					0.526316	3.0303	2.22222	0.913242	4.7619		1.2987	3.63636	4.4843	3.3195		1.36054	0.930233	2.66667
8724	G	A	2.15107	2.90855	ATP8	-17.3333	1	ATP8	1	L	F	yes		1.31579		0.843882			4.20168		0.411523	2.99145	1.71674		3.18182	3.43348		4.34783	0.862069					0.534759	3.94737	2.85714	0.913242	4.7619		1.30719	2.69058	3.63636	3.34728		1.31579	0.934579	2.65487
8761	A	G	1.20778	2.41555	ATP8	-5	3							0.4329		0.423729			1.33929			2.09205			1.88679	1.85185		2.15054	0.83682					1.72414	2.6178			2.7933			0.938967	1.53061	2.14592				0.966184
8798	C	A	2.46872	3.24761								yes		1.2931		0.858369			4.2735		0.409836	1.28755	2.17391		2.31481	4.78469		4.66321	1.28755					1.59574	7.24638	3.87097	1.92308	6.14525		1.34228	2.80374	4.80769	1.72414	0.44843	2.29008	0.526316	2.73973
8816	T	C	2.3577	3.25071								yes		1.31004		0.833333			3.75		0.406504	1.23457	1.62602		3.0303	4.80769		3.2967	1.70213					1.6129	7.17703	3.04878	1.86047	8.85417		1.3986	3.44828	4.78469	1.68776		2.12766	0.561798	4.03587
8855	T	C	2.28458	3.18387	ATP6	-211.333	1	ATP6	1	S	G	yes							4.0724		0.41841	0.840336	1.77778	0.442478	2.7027	5.85366		2.85714	1.31004					1.82927	6.55022	3.8961	2.62009	7.86517		1.43885	4	5.12821	0.826446		0.719424		4.12844		1.35135
8973	A	G	1.41178	3.09902	ATP6	-172	3															0.414938			3.07692	4.46429		2.12766	0.429185					1.1236	3.09278			5.38922			1.0582	4.4843	2.28311				0.561798
8985	G	A	1.94551	2.83166	ATP6	-168	3							1.2766		1.65975			2.22222			0.416667	0.862069		4.24528	5.9633		3.20856	0.420168					1.07527	3.9604		1.7094	9.60452		2.14286	2.06186	5.38117	3.15315				2.1164
9039	T	C	1.90472	2.86533	ATP6	-150	3							1.65975		0.83682			2.15517		0.819672	0.83682	1.25523		4.34783	4.58716		2.04082	0.869565					0.552486	3.91304	0.689655	2.18341	7.38636		1.47059	2.43902	6.00858	2.04918		1.2987		3.77358
9057	G	T	2.08406	2.81244	ATP6	-144	3							1.74672		0.843882			2.15517		0.819672	0.826446	1.69492	0.425532	4.16667	4.80769		3.04569	0.904977					0.561798	3.0303	2.04082	2.25225	8.53659		1.38889	2.42718	6.52174	2.5		1.3245	0.510204	4.30622
9065	A	G	1.97716	2.88397	ATP6	-141.333	1							1.68067		0.41841			2.13675		0.806452	0.83682	1.66667		4.18605	2.8169		2.98507	0.869565					0.558659	3.87931	1.91083	2.23214	8.43373		0.719424	2.98507	6.49351	1.68776		1.2987		3.25581
9198	A	G	1.62349	2.52701	ATP6	-97	3							0.854701					3.07018			1.23967	1.23967		4.05405	4.92611		3	0.438596					0.510204	4.47761	1.36054	2.1645	5.03145		2.12766	2.24215	2.83019	1.24481		1.20482		1.38889
9221	A	G	2.08643	2.94124	ATP6	-89.3333	1							1.7316		0.829876			2.97872		0.823045	1.25	1.68067		5.50459	4.61538		3.48259	0.46729					0.510204	5.36585	2.75862	2.21239	5.4878		3.33333	4.70085	5.21327	1.68776		1.29032		3.68664
9231	G	A	2.31462	3.36791	ATP6	-86	3					yes		1.76211		0.826446			3.01724		0.813008	1.23457	1.62602		6.48148	6.59898		3.8835	1.33929					0.487805	5.47945	2.64901	2.34742	5.52147		2.68456	4.38596	6.75676	1.66667				4.58716
9258	A	G	2.28439	3.31605	ATP6	-77	3					yes		1.27119		0.823045			3.4188		1.21457	1.65975	0.833333		5.08475	6.34921		2.71493	1.2931					0.490196	4.12844	1.96078	1.68067	4.19162		2	5.80357	8.03571	2.92887				5.40541
9282	C	A	2.13491	3.00222	ATP6	-69	3							1.27119		0.414938			1.73913		1.23457	1.24481	0.833333		2.99145	5.52486		2.36967	1.68067					0.97561	2.7027	1.36054	1.31579	2.46914		2.01342	5.02283	8.48214	2.48963		1.37931		5.72687
9335	G	T	1.97046	2.91449	ATP6	-51.3333	1	ATP6	1	P	T			0.431034		0.421941			4.2735		1.62602	1.65975	0.416667		3.53982	4.24528		1.95122	2.10084					2.04082	1.85185	3.10559	1.35135	2.06897		0.653595	2.7907	6.1674	1.31004	0.429185	2.08333		4.58716
9341	T	C	1.94756	2.92902	ATP6	-49.3333	1	ATP6	1	T	A			0.438596		0.431034			4.80349		1.65975	0.843882	0.425532		3.16742	4.78469		2.5641	2.08333					2.01005	1.85185	3.18471	1.31579	2.11268		0.671141	2.7907	5.77778	1.34529		2.14286		4.60829
9349	C	T	1.85597	2.74573	ATP6	-46.6667	2	ATP6	2	S	N			0.420168		0.420168			4.8583		1.67364	0.851064	0.41841		2.12766	4.12844		2.07254	2.1645					1.9802	2.11864	3.125	1.2931	2.02703		0.671141	2.76498	5.17241	1.2931		2.11268		4.01786
9361	T	C	1.98675	2.93843	ATP6	-42.6667	2	ATP6	2	N	S			0.425532		0.423729			4.60251		2.07469	0.854701	0.425532		2.66667	3.82775		2.1978	1.2931					2.08333	2.25225	3.79747	1.32743	3.73134		1.38889	3.13901	4.80349	1.31579		2.15827		2.98507
9369	A	T	2.33059	3.19102	ATP6	-40	3					yes		0.434783		0.421941			5.12821		2.05761	1.2766	0.83682		2.5974	4.52489		2.7027	1.74672					2.12766	2.76498	4.93827	2.20264	3.57143		2.20588	3.52423	5.39419	1.32159		4.7619	0.540541	4.41176
9393	G	A	2.17379	2.97723	ATP6	-32	3					yes		0.4329		0.423729			3.94737		1.62602	0.865801	0.847458		2.75229	5		2.85714	0.884956					2.23464	3.27103	5.22876	1.35747	6.2069		2.75862	3.16742	4.31034	1.68776		4.02685	0.540541	3.5
9401	C	T	2.09137	2.86525	ATP6	-29.3333	1	ATP6	1	A	T			0.436681		0.421941			4.36681		2.02429	0.829876	0.826446		2.64317	4.54545		2.38095	0.909091					2.31214	2.87081	5.29801	1.42857	6.47482		3.7037	3.04348	3.09735	1.28205		4.4586	0.546448	2.48756
9404	A	G	2.06201	2.82513	ATP6	-28.3333	1					yes		0.4329		0.420168			4.20168		2.03252	0.840336	0.83682		2.63158	4.78261		2.28571	0.896861					2.28571	2.71493	4.87805	1.35135	6.08108		3.52113	2.97872	3.0837	1.75439		3.84615	0.531915	2.40385
9435	A	G	2.48146	3.36825	ATP6	-18	3					yes				0.414938			3.11111		1.68067	1.67364	1.68776		2.67857	4.68085		5.18135	0.862069					2.15054	3.93013	4.84848	0.913242	7.33333		2.89855	3.13901	3.43348	3.38983		3.84615	0.564972	4.08163
9446	G	A	2.48246	3.13322	ATP6	-14.3333	1									1.23967			2.63158		1.25	2.10084	2.55319	0.925926	1.35135	3.6036		5.02513	0.847458		1.5625	2.06897		1.65746	4.34783	3.5503	1.36986	7.14286		3.67647	3.16742	3.38983	3.36134		4.54545	1.11732	4.90196	0.452489	4.83871
9449	T	G	2.49848	3.11035	ATP6	-13.3333	1	ATP6	1	K	Q	yes				1.26582		0.436681	2.27273		1.22449	2.07469	2.20264	0.904977	0.900901	3.9823		5.10204	0.851064		1.5625	2.0979		1.65746	4.44444	3.52941	0.909091	7.89474		3.67647	3.22581	3.47826	2.9661		4.4586	1.63043	5.07614	0.438596	3.1746
9453	A	G	2.64379	3.24444	ATP6	-12	3					yes		0.45045		1.23457			2.30415		1.25523	2.1097	2.69058	0.938967	1.38889	3.19635		5.94595	0.862069		1.66667	2.17391		1.67598	4.71698	3.63636	1.40187	7.84314		4.47761	3.79147	3.47826	3.57143		3.87097	1.66667	5.37634	0.45045	4.7619
9459	A	G	2.43534	3.30312	ATP6	-10	3					yes		0.4329		0.420168			2.20264		1.25523	1.68067	2.5641		1.38249	3.65297		6.70103	0.843882					2.18579	4.58716	3.57143	1.40845	7.69231		3.7037	4.03587	3.86266	2.94118		3.20513	1.0989	5.28846
9465	A	G	2.39166	3.34418	ATP6	-8	3					yes		0.436681		0.429185			2.22222		0.851064	1.68776	2.5641		1.38249	3.72093		6.84211	0.858369					2.16216	4.95495	3.65854	0.938967	7.05128		3.59712	3.55556	3.93013	3.47826		3.28947	1.05263	5
9480	A	G	3.07786	3.82292	ATP6	-3	3					yes		1.28205		1.23457			2.28311		1.21951	3.3195	2.5974	1.34529	2.88462	6.30631		7.14286	1.23457		1.53846	1.41844		2.10526	4.84581	4.375	1.33333	8.3871		5.14706	3.61991	3.94737	4		3.52113	1.62162	4.90196	0.420168	4.47761
9535	A	G	3.13817	3.66113								yes		0.862069		0.83682		1.65975	4.58333			0.840336	2.88066	0.925926	4.05405	5.5814		7.61421	1.25			3.90625		3.7037	4.93274	3.22581	2.90456	6.49351		5.78512	3.72093	4.84581	2.94118		2.89855	0.574713	6.25		1.53846
9549	G	A	2.61401	3.08613								yes		1.28205		0.851064			5.08475			0.829876	2.55319	0.478469	3.80952	5.11628		6.52174	0.900901	1.02564				4.49438	4.20561	3.84615	2.69058	4.08163		4.34783	3.63636	6.36364	2.55319	0.851064	0.769231	0.595238	5.18868
9550	C	T	2.92251	3.35627								yes		0.862069		0.851064			5.04202		0.411523	0.833333	3.00429	1.47783	3.86473	6.10329		6.45161	0.881057	1.03627				5.08475	4.69484	3.82514	2.64317	4.08163		4.34783	3.19635	5.93607	2.54237	0.862069	0.793651	0.591716	5.2381
9557	A	G	2.60295	3.34416								yes		1.2605		0.843882			4.31034		0.420168	0.83682	2.57511	0.943396	3.27103	5.04587		6.85714	0.862069					2.84091	4.6729	2.80899	1.81818	3.42466		3.47826	4.12844	6.33484	2.48963		0.813008	0.598802	6.13208
9564	T	C	2.35743	3.1334								yes		1.7094		0.843882			4.23729			0.41841	1.2987		3.36538	4.24528		6.35838	0.865801					2.28571	3.8835	3.33333	2.62009	4		3.4188	4.56621	6.75676	1.72414		0.793651	0.595238	6.10329
9576	T	C	2.50448	3.30504								yes		1.71674		0.873362			4.86726			0.421941	0.888889		3.75587	4.73934		7.34463	0.877193					3.24324	5.07614	3.63636	2.71493	4.72973		4.46429	5.75221	6.88073	1.75439		0.833333	0.571429	5.60748
9604	G	A	1.67305	2.46844														0.429185	2.17391			0.823045	0.458716	0.465116	2.15517	4.0724		4.3956	0.865801					4.46927	0.97561		0.446429	2.02703		0.943396	2.22222	3.36538	1.67364	0.900901			2.63158
9612	T	C	1.2525	2.56194	12S rRNA									0.456621					1.75439			0.851064			1.74672	2.87081		3.38983	0.851064					3.01205	1.5			2.0979			2.30415	1.45631	1.2987				2.21239
9731	T	C	2.60356	2.90873	12S rRNA									3.01724		0.826446		0.421941	2.09205		2.45902	0.41841	1.27119	1.49254	1	2.97872		2.40385		1.5544	2.38095	2.23881		1.72414	2.15517	3.78788	2.62009	3.42466	0.636943	3.93701	3.68664	5.6872	1.31004	0.480769	4.25532	0.662252	2.8169		7.04225
9814	C	A	2.79657	3.60357	12S rRNA							yes		3.52423		0.862069			4.44444		2.06612	1.69492	1.27119	1.78571	1.8018	6.86695		4.34783	0.44843				0.628931	4.24242	4.46429	3.0303	1.36986	4.51613		4.62963	1.75439	6.10329	2.9661		3.33333	1.37931	4.42478
9855	A	C	1.29452	2.70946	12S rRNA													0.423729	3.36134		0.414938	1.23967			2.08333	1.8018		1.71429	0.862069					3.48837	2.29358			2.48447			2.14592	3.28638	2.90456				2.54237
9907	G	A	1.459	2.94534	12S rRNA									1.34529					3.50877			0.425532			2.30415	2.33645		3.27869	0.873362					2.77778	1.82648			2.5641			3.33333	3.46535	2.51046				2.22222
9929	A	G	1.41518	3.00614	12S rRNA									1.31579					2.57511			0.416667			1.86916	2.75229		2.94118	0.840336					1.65746	1.35135			3.01205			2.42718	3.53535	2.5				1.78571
9985	G	T	2.63369	3.64919	12S rRNA							yes		2.5		0.843882			2.11864		1.22951	0.823045	2.1645	0.938967	1.68067	4.80349		5.72917	0.438596				0.558659	2.27273	3.11111	3.81679	1.81818	3.84615		2.41935	3.22581	4.69484	2.89256		2.8777	0.704225	4.58716
10017	A	C	2.47366	3.41079	12S rRNA							yes		1.86047		0.854701			2.22222		1.27119	1.2766	1.72414	0.970874	0.869565	4.84581		4.86486					0.628931	3.46821	2.35849	3.87597	1.76211	3.9548		2.4	2.65487	2.5641	2.23214		2.23881	0.675676	4.6729
10025	G	A	2.02935	2.96187	12S rRNA							yes		0.913242		0.843882			2.36967			1.23457	0.854701		0.858369	2.99145		4.21053					0.584795	3.40909	1.83486	3.96825	1.76991	4.04624		2.32558	2.57511	2.52525	2.25225		2.20588	0.70922	4.7619
10073	A	G	1.96588	2.66715	12S rRNA									1.32743		0.4329			1.76991		1.26582	0.823045	2.21239		4.40529	4.11523		5.52764	0.446429					3.31492	2.28311	0.724638	1.70213	3.48259		1.66667	2.62009	1.08108	3.65297		0.689655	0.628931	1.89573
10084	G	A	2.48553	3.24194	12S rRNA							yes		1.30435		0.431034			2.1645		2.45902	0.851064	2.55319	0.930233	4.44444	6.58436		4.7619	0.434783					4.49438	2.77778		1.71674	4.12371		1.69492	2.95359	1.04712	3.55556		0.689655	0.621118	1.44231
10117	C	A	2.41092	3.27769	12S rRNA							yes		1.28205		0.416667			2.17391		1.23967	0.409836	2.48963		4.91071	4.5045		5.64972	0.42735					2.7027	2.34742	0.699301	1.37615	3.51759		1.68067	3.50877	1.11732	3.91304		3.5461	0.598802	1.49254
10145	C	T	2.52522	3.62746	12S rRNA							yes		1.2766		0.416667			2.12766		1.22951		2.86885	1.43541	3.8961	4.38596		6.62983	0.416667					1.75439	2.7027	1.43885	0.873362	2.10526		0.900901	3.65297	2.18579	3.84615		3.90625	0.574713	1.91388
10236	G	A	1.95952	2.77678	12S rRNA							yes		0.480769					2.73973			0.408163	1.31579	0.483092	0.429185	4.69484		1.69492	2.10084		1.31579		0.70922	1.20482	2.01005		0.458716	2.7933			3.75587	1.63043	1.85185			0.549451	1.94175
10259	A	C	2.83266	3.57554	12S rRNA							yes		1.4218		0.440529			4.22535		1.23967	0.425532	2.25225		0.97561	4.97512		4.08163	1.87793		1.44928		0.729927	1.80723	3.39806	3.50877	3.31754	7.64331		1.92308	4.01786	3.52941	1.92308		2.98507		4.59184
10263	T	C	1.79761	2.88091	12S rRNA									1.4218		0.840336			3.72093		1.21457		2.15517		1.46341	2.43902		2.05128	0.925926		1.44928		0.699301		3.41463	3.53982	3.31754	5.625		2	2.1645	1.74419			3.7594		3.5
10264	A	G	1.10423	2.36622	12S rRNA							yes							0.947867			0.425532				2.43902		1.04712	1.47783					1.84049				2.53165			2.22222	1.80723	1.86047				1.9802
10267	A	G	2.85643	3.65389	12S rRNA							yes		1.40187		0.851064			4.58716		1.21951	0.420168	2.21239		1.4218	5.26316		2.63158	1.40187		1.47059		0.70922	1.79641	3.46535	3.44828	3.31754	7.36196		1.92308	4.29185	3.50877	1.4218		3.62319		5.39216
10308	T	A	1.09532	2.34712	12S rRNA														1.35747			0.420168			0.446429	2.6178		2.6178	0.873362					1.17647	0.512821			2.32558			2.1645	1.21951	2.26244				1.49254
10312	G	A	5.74529	6.09146	12S rRNA							yes		1.40187		2.12766		0.421941	2.66667		1.64609	0.41841	2.63158	2.89855	4.16667	7.1066		7.25389	3.4632	4.21687		5.12821	6.33803	2.94118	3.58974	6.87023	5.9633	12	5.29412	6.38298	5.17241	6.06061	2.64317	2.63158	8.39161	2.46914	5.5	4	1.72414
10351	C	T	3.19367	3.75168								yes		1.38889		1.23967			0.888889				0.858369	2.53807	3.01724	2.92683		3.43137	1.73913	2.38095		4.5045	3.47222	3.91061	0.505051	0.847458	1.88679	5.4878	4.24242	1.88679	3.96476	1.79641	2.89256	2.62009	1.37931		1.02041	4.09091	3.27869
10359	G	A	3.78799	4.23346								yes		2.38095		1.68067		1.39535	3.16742		0.416667	0.416667	1.35135	1.5873	2.7027	5.52764		6.03015	1.81818	1.80723		1.86916		3.46821	4.08163	6.61157	2.92683	10.0629	1.2987	3.73832	5.42986	6.66667	3.94737	0.938967	8.05369	1.78571	3.66492	3.77358
10377	A	G	3.23236	3.5327	ND3	-126	3					yes		1.41509		2.04918		1.36364	3.16742		0.826446	0.414938	1.70213	2.15054	2.33645	4.59184		5.5	1.74672	1.79641		1.66667		2.24719	2.39234	6.15385	1.86047	6.41026	1.25786	3.7037	4.29185	5.91716	4.4898	0.956938	6.71141	1.88679	3.58974	3.82775
10379	A	C	3.23192	3.50156	ND3	-125.333	1	ND3	1	S	A	yes		2.33645		2.04082		1.36986	3.16742		0.816327	0.409836	1.71674	2.15054	2.32558	4.61538		5.64103	2.14592	1.80723		0.826446		2.23464	1.91388	6.29921	1.36986	6.41026	1.27389	3.73832	3.87931	5.81395	4.52675	0.952381	6.75676	1.81818	3.53535	3.36538
10398	G	A	2.00606	2.53122	ND3	-119	3					yes		1.80995		1.68067		1.25	2.21239		0.816327	0.41841	1.66667	1.05263	0.873362	4.32692		3.51759	1.27119	1.21951					1.81818	3.78788	0.961538	3.7037	0.653595	1.96078	1.73913	4.49438	2.10084		4.72973	1.25	3.38164	0.502513
10404	T	C	2.15285	2.84055	ND3	-117	3					yes		1.32159		2.06612			3.52423		0.413223	0.833333	0.833333		1.75439	5.41872		4.39024	1.28205					1.14286	1.33929	3.0303	0.930233	3.65854		2.0202	3.53982	2.87356	4.1841		3.33333	0.617284	3.82775
10422	G	A	1.8246	2.57967	ND3	-111	3					yes		1.2987		1.7094			2.67857		0.823045	0.823045	1.67364	1.06952	1.8018	3.36538		3.34928	1.28755					0.543478	1.73913	3.57143	0.458716	3.0303		1.94175	1.89573	2.38095	2.88066	0.456621	2.01342		1.84332
10446	G	T	1.36921	2.37912	ND3	-103	3							1.36986		2.15517			1.43541		0.4329	0.425532	0.858369		0.921659	2.83019		2.38095		0.675676					1.34529	3.59712	0.487805	2.95858		0.909091	1.00503	4.04624	2.17391		3.40136		0.947867	0.478469
10506	T	C	0.224556	7.06673	ND3	-83	3					yes
10655	T	G	0.571673	25.7253	ND3	-33.3333	1	ND3	1	I	L	yes
10761	G	A	4.41526	4.51922								yes		3.94737		1.70213		2.13675	2.18341		0.823045	0.423729	4.56432	1.5625	3.00429	6.06061		3.57143	0.884956	3.84615	8.43373	10.6667	2.45399	3.80952	2.5641	3.16456	2.13675	5.26316	5.88235	10.219	3.86266	6.88073	0.892857	1.33333	8.16327	5.20833	4.71698	2.13675	6.0241
10769	T	A	1.54572	2.17445										2.71493				0.884956	0.854701		0.409836		0.851064		0.4329	1.54639		0.44843	0.438596	1.10497	3.79747	8.16327	0.609756	3.31754	1.70213		0.438596	2.90698	2.31214	2.96296	1.28205	1.41509	0.440529	0.892857	3.78378	2.65957	1.4218	1.7316
10777	G	A	2.04476	2.67507										1.82648		1.71674		0.44843	1.7316		0.408163		0.862069		0.460829	2.12766		2.80374		0.552486	3.7037	7.74648	0.613497	3.07692	1.33333	1.88679	1.83486	3.5503	2.53165	4.41176	3.19635	2.8436	0.904977	0.865801	6.59341	3.26087	3.28638	1.37615
11223	G	A	1.28916	2.34539	COX3	-135	3							2.48963		1.24481			1.75439		0.408163		0.865801		1.7094			1.16959							2.63158	2.31214	2.20264	0.628931		4.32099	2.69058	3.01724	2.1645		2.07254	0.531915	2.64317
11241	G	A	1.3155	2.44206	COX3	-129	3							2.58621		1.25			1.69492				0.869565		1.8018			1.20482	0.434783						2.48756	2.48447	1.42857	0.671141		4.34783	2.7027	2.7907	1.71674		2.24719	0.561798	2.94118
11250	T	G	1.37439	2.39472	COX3	-126	3							2.14592		1.24481			1.67364				0.83682		1.79372	0.431034		1.17647					0.595238		3.43137	2.39521	1.33929	1.88679	0.46729	4.90798	2.64317	3.05677	1.68067		2.16216	0.518135	2.88066
11259	A	G	1.4557	2.8061	COX3	-123	3					yes		2.32558		0.881057			1.37615				0.900901		2.01005	0.909091		1.21951							3.88889	3.40136	1.45631	2.14286	0.510204	5.52147	2.31481	3.15315	1.85185		2.51572		3.6036
11268	T	C	1.32059	2.4879	COX3	-120	3							3.00429		0.833333			1.24481				0.840336		1.83486	0.843882		1.13636					0.60241		2.83019	4.14201	1.33333	1.85185	0.456621	4.7619	2.15517	3.37553	1.67364		1.64835		3.37553
11271	G	T	1.32247	2.55027	COX3	-119	3							2.1645		0.843882			1.26582				0.847458		1.88679	0.858369		1.12994							2.36967	3.38983	1.31004	1.89873	0.460829	4.87805	1.79372	3.49345	1.26582		1.68539		3.0837
11274	G	A	1.28761	2.38215	COX3	-118	3							2.14592		0.840336			1.27119		0.411523		0.847458		1.38249	0.854701		1.1236	0.416667						2.7907	3.37079	1.33333	1.80723	0.465116	4.57143	1.74672	3.36134	1.28755		1.70455		3.55556
11286	T	C	1.44164	2.73201	COX3	-114	3					yes		1.84332		0.881057			1.30435				0.431034		0.892857	0.896861		1.14943							3.34928	5.23256	0.913242	1.76471	0.5	4.7619	1.36364	3.63636	0.909091		3.37079		3.22581
11292	A	G	1.34624	2.59682	COX3	-112	3							1.82648		0.869565			1.32159		0.411523		0.423729		0.446429	0.904977		1.16279							2.69058	5.11364	1.38889	1.72414	0.490196	4.57143	1.86047	3.63636	0.480769		2.89017		3.13901
11838	T	C	1.30236	2.18721														0.420168	0.446429			0.409836			0.436681	0.421941		2.98507		1.52284	11.7647	2.43902	1.31579	1.5544		1.19048	0.458716	1.0101		0.657895	0.436681		0.45045	0.4329	1.24224		0.851064	0.980392
11839	C	T	3.1583	3.64372								yes		1.75439		0.434783		0.421941	1.82648		1.23457	0.420168	0.847458		2.7027	4.88889		5.44554	2.65487	1.53061	11.9403	2.4	1.34228	3.64583	1.83486	3.01205	0.917431	6.53266		5.22876	3.04348	3.39806	3.65297	0.440529	4.48718	0.70922	3.05677	0.985222
11850	T	C	1.82807	2.62454										1.33333		0.840336			1.82648		1.23457		0.434783		2.18341	4.7619		2.92683	2.1645					1.5625	1.86047	1.88679	0.478469	4.10256		3.97351	2.57511	3.24074	3.01724		3.16456	0.689655	2.09205
11864	G	A	1.89666	2.6594	ND4	4.33333	1	ND4	1	V	I			0.4329		0.840336			1.97044		1.2605		0.440529		2.15517	3.50877		3.41463	2.07469					2.5	1.95122	1.96078	0.505051	4.78723		2.73973	2.21239	2.28311	2.5641		1.89873	0.680272	2.07469
11877	G	C	1.95003	2.82086	ND4	8.66667	2	ND4	2	G	A	yes		0.869565		0.83682			2.51256		1.23967		0.421941		2.14592	3.11111		3.0303	2.1097					2.59067	3.01508	2.72109	0.512821	3.7234		2.30769	2.65487	2.35849	2.18341		2.73973	0.694444	1.7316
11878	G	A	1.95255	2.73746	ND4	9	3							0.888889		0.858369			2.51256		1.28205		0.436681		2.18341	2.75229		3.01508	2.18341					2.6178	2.95567	2.0979	0.518135	4.21053		2.30769	2.7907	2.39234	2.23214		2.08333	0.689655	1.8018
11883	C	T	2.04386	2.86405	ND4	10.6667	2	ND4	2	T	I			0.884956		0.881057			2.46305		1.32159		0.4329		2.20264	3.19635		3.125	2.17391					3.10881	3.04569	2.8169	0.52356	4.30108		2.4	2.8169	2.98507	2.1097		2.8169	0.719424	1.88679
11899	C	T	2.15086	3.00449	ND4	16	3					yes		0.888889		0.420168			2.01005		1.70213	0.416667	0.434783		1.78571	3.09735		2.42718	2.1645					2.53807	2.83019	2.22222	0.505051	4.16667		1.52672	2.71493	3.79147	2.46914		3.33333	0.699301	2.7907
11902	G	A	2.19613	3.06838	ND4	17	3					yes		0.900901		0.877193			1.97044		1.67364	0.421941	0.446429		1.86047	2.7027		2.5641	2.21239					2.5641	2.89855	1.5748	0.502513	4.32432		1.5748	2.32558	3.86473	2.55319		3.52113	0.735294	2.85714
11935	A	G	2.51252	3.61844	ND4	28	3					yes		1.47783		0.442478			2.76243		2.29358	0.454545			3.62694	4		3.7037	3.19635					2.6178	2.7907	0.769231	1.00503	6.49351		1.6	3.33333	3.19149	2.76498		3.3557	1.3986	3.44828
11956	A	G	2.33775	3.31448	ND4	35	3					yes		1.8018		0.843882			2.71493		1.63265	0.404858			2.62009	2.77778		3.43137	2.9661					2.59067	1.75439	0.684932	0.440529	4.24242		1.6	3.28638	4.73684	2.53165		3.0303	1.29032	3.00429
11977	A	G	2.40883	3.31666	ND4	42	3					yes		2.21239					3.76569		1.28205	0.413223	0.423729		2.71493	3.15315		3.44828	1.72414					2.22222	1.35747	1.42857	0.446429	5.55556		1.68067	2.89855	3.93258	2.53165	0.46729	2.5641	0.653595	3.96476
12003	A	G	1.36822	2.68613	ND4	50.6667	2	ND4	2	N	S			2.62009					1.71674		1.65975		0.840336		0.42735	3.87931		2.46305							0.858369	0.680272	1.31579	2.32558		2.29008	2.64317	2.23464	1.32159		3.01205	0.617284	2.17391
12187	T	C	1.88838	2.54949	ND4	112	3					yes		0.442478					2.22222		0.854701	1.27119	1.34529		2.62009	1.78571		2.55102	1.36986					2.1164	3.00429	0.746269	0.4329	2.23464		2.14286	2.63158	4.0404	3.40426		0.625	1.41844	2.5
12223	T	A	2.15323	2.84986	ND4	124	3					yes		0.438596		0.42735			3.84615		0.829876	1.25523	0.847458		2.67857	2.14592		1.41509	1.35135					3.22581	4.62963	0.675676	1.86047	3.20856	0.540541	2.73973	1.76211	4.85437	2.57511		0.606061	1.29032	2.54237
12238	A	G	2.05601	2.7618	ND4	129	3							0.42735		1.2605			3.11111		1.2766	1.25523	0.840336		3.01724	2.62009		1.91388	1.2931					1.57895	4.12844	0.684932	2.22222	3.33333		4.16667	1.8018	4.46429	2.1645		1.78571	1.27389	2.65487
12274	G	C	2.23419	3.00767	ND4	141	3							1.7316		1.25			4.31034		2.07469	0.843882	1.65975		3.86266	1.86047		2.87081	2.1645					1.77515	3.9823	0.787402	2.65487	4.79042		4.8951	2.75229	5.11628	3.07018		1.77515	1.21212	1.44928
12283	C	T	2.26099	3.04353	ND4	144	3							1.27119		1.25			3.4188		2.09205	1.2605	1.66667		3.81356	2.24215		2.91262	2.1097					1.67598	3.78151	0.75188	2.6087	4.70588		4.7619	2.64317	5.5814	3.34728		1.81818	0.617284	1.4218
12385	T	C	2.75574	3.07779	ND4	178	3					yes		3.86266		2.11864		0.862069	2.99145		1.68067	0.829876	2.53165	0.49505	3.13901	2.8169		5.75221	2.20264		2.32558			2.03046	2.33645	2.66667	2.5974	5.82011	0.456621	3.64964	2.23214	4.24528	4.25532	0.452489	3.06122	0.552486	2.20264	0.446429
12559	A	G	2.61465	3.00049	ND4	236	3					yes		3.4188		0.847458		0.83682	4.78261		1.23457	1.23457	2.13675	1.2766	2.15517	4.40529		2.75229	1.2931		4.81928			3.74332	3.82979	0.645161	2.57511	4.59184	1.02564	2.89855	3.87931	4.84581	6.35593	0.4329	2.95858		4.329
12595	G	A	2.95612	3.27716	ND4	248	3					yes		5.47945		1.2766		0.431034	4.0724		1.24481	1.69492	2.97872	1.35135	1.91388	4.38596		3.68664	1.34529		4.44444			4.97238	3.16742	1.31579	3.9823	4.28571	1.40845	3.90625	4.97738	6.81818	5.60345	0.440529	3.37079	0.561798	4.329	0.45045
12604	C	T	3.09048	3.46794	ND4	251	3					yes		6.30631		1.28205		0.423729	4.5045		1.22951	1.26582	3.37553	0.896861	2.41546	4.82456		4.62963	1.71674		5.68182			4.46927	2.34742	1.38889	3.07018	4.32692	1.84332	3.81679	5.6872	6.39269	5.06329	0.4329	3.35196		3.93013	0.44843
12610	G	A	2.35728	3.27791	ND4	253	3					yes		4.09091		0.420168			4.56621		1.22951	1.70213	3.34728		2.01005	4.80349		4.24528	1.2766					3.31492	2.31481	0.680272	2.63158	4.83092		3.07692	4.65116	4.12844	5.10638		3.35196		3.07018
12613	G	T	3.03659	3.36804	ND4	254	3					yes		6.01852		1.7094		0.438596	4.46429		1.2605	1.71674	3.36134	0.884956	2.52525	4.80349		4.34783	1.25523		6.38298		0.60241	3.40909	2.35849	1.34228	2.72727	4.80769	1.38249	3.2	4.69484	5.9633	5.06329	0.440529	3.42857		3.52423	0.469484
12625	T	C	2.9697	3.34001	ND4	258	3					yes		5.60345		1.24481		0.420168	4.7619		0.829876	1.2931	3.01724	1.33929	1.86916	4.88889		4.71698	1.26582		6.25			3.35196	2.33645	1.34228	3.09735	4.34783	0.956938	3.125	4.34783	5	5.48523	0.917431	3.5503		3.93013	0.943396
12676	G	A	2.12874	2.91776	ND4	275	3							2.1645		0.42735			1.30435			1.2605	2.63158	0.943396	2.13675	4.78469		6.63265	1.2605					3.0303	2.05128	2.04082	3.04348	5.78947		2.34375	3.49345	3.18182	1.2987		3.01205		2.94118
12682	T	C	2.07086	2.83875	ND4	277	3							2.15517		0.431034			1.27119		0.425532	1.26582	2.54237		2.13675	4.14747		6.06061	1.28205					2.40964	3.10881	2	3.11111	5.75916		2.38095	3.58744	3.09735	1.7316		3.06748		2.88462
12683	A	G	2.08147	2.85322	ND4	277.333	1	ND4	1	I	V	yes		2.13675		0.429185			1.27119		0.423729	1.28205	2.62009		2.15517	4.30622		5.97015	1.2766					3.04878	3.14136	2.06897	2.72727	5.69948		2.30769	3.52423	3.11111	1.74672		3.01205		2.94118
12691	G	T	2.50121	3.38179	ND4	280	3	ND4	3	M	I	yes		2.1645		0.431034			1.69492		0.840336	1.25523	2.14592	0.961538	3.09735	5.5814		6.46766	1.7094					3.14465	3.60825	1.38889	3.19635	6.25		2.43902	4.01786	4.09091	2.09205		3.125		3.34928
12721	T	C	2.43193	3.48229	ND4	290	3					yes		2.14592					3.00429		0.823045	0.840336	1.28755		3.93013	5.70175		7.07071	1.69492					1.74419	4.71698	2.01342	2.7027	6.48649		4.51128	3.50877	3.58744	2.11864		2.11268		5
12745	A	G	2.47985	3.44808	ND4	298	3					yes		4.12844					2.8436		0.843882	0.869565	0.847458		3.58744	5.10638		5.02283	2.62009					1.83486	4.60829	1.88679	2.25225	5.58376		3.79747	4.09091	3.84615	1.70213		2.51572		4.44444
12775	C	T	2.45177	3.35886	ND4	308	3							2.5974		0.829876			4.16667		0.829876	0.414938	1.2766		3.16742	5.02092		3.66492	2.95359					2.94118	5.60748	2.53165	2.29358	6.04396		3.90625	5.60345	4.4843	3.43348		3.24675		3.15315
12802	T	A	2.54847	3.59176	ND4	317	3							3.15315		0.843882			3.57143		1.69492	0.847458	1.2987		3.39806	5.33333		4.2328	3.50877					2.73224	4.88889	2.95858	3.19635	5.625		4.83871	5.99078	4.10959	3.4632		2.61438	1.66667	2.7027
12823	A	G	2.48781	3.50637	ND4	324	3							3.94737		0.865801			3.86266		1.22951	0.840336	1.31004		3.57143	4.91071		4.94505	3.43348					3.10881	5.12821	2.43902	2.1645	4.81928		3.22581	7.69231	3.43348	3.55556		2.48447	1.66667	3.4632
12841	T	C	2.42979	3.42512	ND4	330	3					yes		3.38983		0.83682			3.37553		1.22449	1.25523	1.31579		2.65487	6.19469		4.51977	2.94118					3.60825	5.30973	2.89017	2.17391	3.8961		3.57143	6.63717	2.64317	3.47826		2.5	1.7341	1.72414
12865	A	G	2.48159	3.50537	ND4	338	3							2.97872		0.843882			3.82979		1.23457	1.25523	1.7094		1.78571	5.99078		4.94505	3.43348					4.45545	5.40541	2.85714	2.19298	3.04878		2.5	5.85586	3.75	3.73444		2.24719	1.74419	2.1645
12877	A	T	2.3479	3.25834	ND4	342	3	ND4	3	L	F			1.68776		0.851064			4.1841		1.21457	0.833333	1.66667		1.76991	5.24017		5.02793	3.44828					4.5	5.42986	2.27273	2.29358	3.65854		1.62602	4.80349	3.38983	3.71901		2.17391	1.7341	1.75439
12961	C	T	2.0405	3.03272	ND4	370	3							0.862069					3.125		1.22951	0.413223	0.833333		1.25523	3.50877		4.66321	1.68067					4.63918	4.91071	2.40964	1.74672	4.79042		3.05344	3.44828	4.0724	3.33333				2.75229
13045	T	C	2.08531	2.82135	ND4	398	3							1.36986		1.72414			3.94737		1.23967	0.438596	0.862069		2.64317	3.01508		6.31579	1.32743	0.543478				4.10256	5.6338	3.87097	1.35747	5.625		1.90476	4.20561	2.76498	4.52489		2.34375		4.0404
13051	G	A	1.96401	2.69782	ND4	400	3							2.58621		1.65289			3.75		1.61943	0.413223	0.854701		2.47934	4.29185		6	1.22449					3.65297	5.12821	3.52941	1.2605	5.71429		1.72414	3.79747	2.54237	4.11523		2.11268		3.52423
13088	C	T	1.91793	2.67472	ND4	412.333	1	ND4	1	H	Y			2.69058		1.65289			3.04348		0.823045	0.425532	0.847458		2.19298	6.66667		6.43564	1.33333					2.24215	5.40541	3.68098	0.943396	4		1.69492	2.1645	2.5641	2.47934		3.97351		3.4188
13106	G	A	1.93214	2.73647	ND4	418.333	1	ND4	1	V	I	yes		2.65487		0.843882			2.69058		0.829876	0.416667	1.25523		3.07018	7.32759		6.59898	1.28205					1.8018	4.36893	3.08642	0.46729	4.11765		2.6087	1.40187	2.1097	2.5		5.44218		1.2766
13107	T	C	2.02195	2.77629	ND4	418.667	2	ND4	2	V	A	yes		2.63158		0.858369			2.62009		0.826446	0.42735	1.2605		3.09735	7.48899		7.17949	1.27119					2.69058	4.90196	3.63636	0.469484	4.16667		2.67857	1.35747	2.13675	2.92887		5.33333		2.13675
13110	T	C	1.98389	2.76658	ND4	419.667	2	ND4	2	V	A	yes		2.64317		0.83682			2.66667		0.83682	0.421941	1.2605		3.13901	7.75862		6.66667	1.2766					2.63158	4.36893	3.65854	0.458716	4.11765		2.75229	1.36986	2.1645	2.89256		5.44218		1.77778
13132	T	C	1.56714	2.35745	ND4	427	3							1.8018		0.423729			2.13675		0.414938		0.865801		2.27273	5.35714		3.8835	0.833333					0.444444	3.05677	3.59281		2.74725		2.6087	0.458716	1.68776	3.04348		4.57516		1.26582
13133	C	T	1.562	2.3153	ND4	427.333	1							2.40385		0.492611			2.0202		0.469484		0.925926		2.45098	4.73934		4.12371	0.925926					0.473934	3.41463	3.18471		2.87356		1.92308	0.485437	2.14592	2.89855		4.22535	0.645161	1.36986
13136	C	T	1.67262	2.55969	ND4	428.333	1	ND4	1	L	F			1.84332		0.917431			2.42718		0.431034		0.917431		2.45098	4.85437		3.9801	0.865801					0.465116	3.34928	3.72671		2.77778		2.67857	0.473934	2.25225	3.24074		5		1.33333
13144	A	G	1.86652	2.67307	ND4	431	3					yes		2.20264		1.27119			2.28311		0.414938		0.877193		2.71493	5.71429		4.41176	0.934579					0.465116	3.63636	3.92157	0.444444	2.84091		2.77778	0.47619	1.87793	3.21101		5.29801		1.33929
13145	A	G	1.91185	2.73785	ND4	431.333	1	ND4	1	N	D			2.20264		1.2766			2.29358		0.431034		0.892857		2.64317	5.7971		5.12821	0.943396					0.483092	3.65297	3.22581	0.44843	3.31492		2.88462	0.492611	2.46305	3.21101		6.16438		1.40845
13155	T	C	2.26312	3.18251	ND4	434.667	2	ND4	2	I	T	yes		1.79372		1.8018			2.66667		0.45045		1.78571		2.76498	5.5		5.15464	1.82648					1.49254	3.75587	3.57143	0.452489	3.9548		3.63636	1.38249	2.03046	4.09091		6.08108	0.621118	2.26244
13200	A	T	3.19754	3.86909								yes		0.45045				1.2987	0.884956		0.429185		0.442478	2.77778	1.35747	6.9869		6.01852	2.5974	0.492611	4.30108		4.08163	3.90244	2.72727	4.28571	0.442478	9.28962	2.5	1.78571	0.930233	3.94089	3.11111		3.0303	2.72109	1.99005	1.36364	9.78261
13232	T	C	2.77387	3.33434	ND2	3.66667	2	ND2	2	V	A	yes		1.2987		2.1097		1.28755	2.12766		2.52101	2.13675	2.14592		1.74672	2.36967		5.31401	2.13675		3.52941			2.55102	3.81356	2.04082	0.862069	5.80645	1.08108	1.85185	3.01724	4.71204	3.00429		3.82166	2.06897	2.36967	0.947867
13234	A	G	2.79877	3.31981	ND2	4.33333	1	ND2	1	I	V	yes		1.23967		2.07469		1.26582	2.10084		2.45902	2.11864	2.09205		1.69492	2.73973		4.22535	2.06612		3.57143		0.8	2.45098	4.62185	1.98675	1.31579	5.92105	1.03627	1.83486	3.37553	5.07614	2.97872		3.77358	2.0979	2.42718	0.917431
13239	A	G	2.84665	3.37649	ND2	6	3					yes		1.26582		2.1097		1.26582	1.72414		2.51046	2.14592	2.10084		1.2766	2.89855		4.65116	2.1097		3.61446		0.840336	2.35849	5.10638	2.05479	1.2987	6.45161	1.08696	1.86916	3.47826	4.47761	2.97872		3.06748	2.20588	2.7907	0.892857
13242	C	A	1.93508	2.49436	ND2	7	3	ND2	3	F	L			1.35135		1.75439		1.2931	0.854701		2.52101	1.33333	2.21239		1.71674	1.86916		3.90244	0.884956		3.75		0.869565		2.6087	2.08333	0.884956	2.53165	1.66667	1.81818	3.07018	1.94175	1.28755		2.54777	2.18978	1.90476	0.896861
13252	T	C	3.17265	3.71898	ND2	10.3333	1	ND2	1	F	L	yes		1.66667		2.1097		1.71674	1.70213		2.53165	2.13675	2.51046		2.17391	4		4.7619	2.15517		3.65854		1.6	2.76498	5.39419	2.68456	1.23457	6.50888	1.0929	2.47934	3.43348	5.33981	2.99145		4.32099	2.17391	3.0303	0.881057
13275	C	T	1.84301	2.55186	ND2	18	3									0.429185		1.25523	1.71674		0.414938	2.54237	0.854701		0.892857	3.57143		3.43137	2.09205		2.5641		1.55039	2.8436	3.71901			4.93827	1.11732		0.431034	3.63636	2.07469				0.847458	1.2987
13278	A	G	2.06066	2.69975	ND2	19	3							1.66667		2.08333		0.829876	1.26582		2.51046	1.25	2.1097		2.19298	2.14592		3.41463	0.809717		2.40964		1.51515		2.88066	2.45399	2.08333	3.7037	1.11111	3.57143	2.62009	2.22222	1.25523		2.90698	2.04082	1.68067	1.2931
13284	A	C	2.07105	2.75325	ND2	21	3							1.69492		1.31004		1.23967	1.72414		2.47934	1.65975	2.13675		2.21239	2.19298		4.47761	0.833333		3.52941		1.49254		2.54237	2.46914	1.68776	3.22581	1.13636	3.44828	2.58621	2.31481	1.26582		4.44444	1.93548	2.09205	0.858369
13315	C	T	2.1969	2.87736	ND2	31.3333	1							0.420168		1.64609		0.888889	1.73913		1.67364	1.25523	2.99145		2.21239	1.32743		5.58376	0.896861		3.33333		1.50376		3.09735	3.22581	1.2987	3.92157	0.645161	4.65116	2.73973	1.76991	1.34529		4.14201	1.30719	1.31004	1.81818
13329	A	C	2.86028	3.44313	ND2	36	3					yes		0.429185		1.26582		0.862069	2.94118		1.66667	2.91667	2.55319		4.29185	3.84615		6.59898	0.884956		3.26087		1.45985	2.83019	5.15021	3.14465	0.840336	8.55263		5.97015	2.7027	3.44828	2.48963		3.97727		2.1645	0.862069
13331	C	T	2.95969	3.51555	ND2	36.6667	2					yes		0.431034		1.2931		0.862069	2.92887		1.65975	2.52101	2.6087		4.38596	3.87931		6.59898	1.30435		3.33333		1.48148	2.7907	5.72687	3.125	1.2766	9.03226		6.10687	2.66667	3.96476	2.5		4.16667	0.609756	2.21239	1.2931
13380	C	T	4.12877	4.3568	ND2	53	3	ND2	3	T	I	yes		0.858369		0.847458		2.25225	2.6087		2.10084	2.92887	3.0303	1.0582	3.53982	5.75221		6.93069	2.1097	0.985222	11.3402	5.4878	4.34783	4.28571	6.07477	6.09756	1.86916	9.52381	0.684932	4.86111	3.11111	3.94737	2.9661	0.888889	4.375	2.27273	3.37553	1.36364	8.98876
13560	G	A	3.06481	3.21806	ND2	113	3							1.40845		1.73913		0.909091	4.56621		0.41841	2.10084	2.63158	1.42857	3.15315	6.45161		4.32692	0.896861		5.12821	1.25786	4.86111	6.41711	2.77778	2.11268	0.904977	5.88235	1.84049	3.7594	2.69058	3.93013	3.61991	0.507614	1.21212	1.78571	2.7027	1.76991	5.88235
13564	G	A	3.1871	3.35207	ND2	114.333	1	ND2	1	G	S	yes		1.78571		1.72414		0.862069	4.36681		0.423729	2.11864	2.64317	1.5	3.16742	6.57277		4.97512	0.913242		5.26316	1.28205	4.96454	6.55738	2.8169	2.20588	0.938967	6.62252	1.89873	3.87597	2.69058	4.01786	3.73832	0.526316	1.79641	1.81818	2.64317	1.75439	5.97015
13587	T	C	3.87102	4.02605	ND2	122	3					yes		1.35135		1.28205		1.2931	4.91071		0.833333	2.04082	3.84615	1.44928	4.03587	8.6758		8.58586	0.816327		8.33333	2.04082	5.22388	7.82123	2.92683	1.5748	1.38249	8.10811	2.77778	4.58015	2.69058	5.60748	3.63636	0.483092	2.99401	1.875	2.7907	2.80374	5.97015
13602	A	G	3.25239	3.41942	ND2	127	3					yes		1.32159		1.24481		0.413223	4.74138		0.409836	1.64609	2.65487	0.990099	3.50877	6.78733		5.52764	0.409836		8	1.94805	4.16667	6.95187	2.71493	1.47059	1.33929	6.54762	0.680272	4.25532	2.57511	6.04651	3.63636	0.462963	2.39521	1.18343	2.62009	0.452489	7.24638
13605	A	G	3.11612	3.43775	ND2	128	3					yes		1.34529				1.7094	3.9823		0.420168	2.11864	2.7027	1.04167	1.76211	6.10329		4.10256	0.840336		8.10811	2.06897	4.31655	7.14286	2.42718		0.452489	6.28931	1.98675	1.47059	0.881057	3.77358	0.930233	0.487805	1.25	0.609756	1.79372	1.86916	7.35294
13734	G	A	2.03825	2.80088	ND2	171	3							1.76991		1.23457			2.30415		0.413223	0.816327		1.2931	2.7907	6.46552		1.63043	0.42735		1.5873			2.0202	1.8018	2.95858	0.460829	7.29167	0.613497	1.42857	3.49345	5.16432	3.0303		3.72671	0.632911	0.917431
13782	G	A	2.92334	3.67421	ND2	187	3					yes		1.31579		1.22951		0.854701	2.1645			1.24481	1.24481		4.23729	8.88889		3.14136	3.34728		4.16667		2.5641	1.11111	4.14747	3.47222	0.429185	9.45274	2.35294	2.94118	3.6036	5.76923	2.77778		2.61438	0.625	2.52101	1.0101
13783	A	G	2.90998	3.6576	ND2	187.333	1	ND2	1	I	V	yes		1.74672		0.83682		0.847458	2.18341			1.24481	1.25523		4.29185	8.81057		3.20856	2.90456		4.10959		2.53165	1.12994	4.22535	3.42466	0.434783	10.1523	2.39521	2.18978	3.53982	6.28019	2.31481		3.31126	0.617284	2.5	0.990099
13804	T	G	2.93004	3.58269	ND2	194.333	1	ND2	1	L	V	yes		2.19298		1.67364		1.32159	1.71674		0.406504	1.65975	1.25523		4.329	9.21053		4.87805	2.85714		3.8961		2.46914	1.59574	3.91304	3.97351	0.436681	9.04762	2.43902	2.85714	3.07018	6.54206	2.7027		3.52941	0.558659	2.07469	1.4218
13818	T	C	1.95865	2.71197	ND2	199	3									0.409836		1.7094	0.425532		0.413223	1.65975			3.44828	7.27273		2.63158	2.92887		2.5		1.94805	1.60428	1.40845			3.9604	3.16456		1.38249	2.46305	0.869565			0.568182	0.823045	1.92308
13866	C	T	1.8856	2.65162	ND2	215	3											2.14592	0.425532		0.409836	1.68776			1.32159	6.52174		2.30415	1.7094		1.1236		1.21212	1.63043	1.71674			4.5	1.15607		0.42735	2.8169	0.816327		0.574713		0.456621	1.32159
13884	T	C	3.2742	3.95373	ND2	221	3					yes		0.896861		0.869565		2.20264	1.31579		0.423729	1.2766	0.900901		3.57143	7.72727		4.73934	1.37615		1.2987		1.94805	1.62162	3.72093	4.11765	1.39535	7.80488	1.10497	3.3557	1.81818	5.26316	5.02283		1.77515	0.584795	2.88462	2.72727
13894	T	C	2.42456	3.49278	ND2	224.333	1					yes		1.36364		0.884956			1.78571			0.865801	1.33929		4.84581	4.74138		3.39806	1.32743					2.6455	2.33645	3.40909	1.36986	6.46766		2.06897	1.79372	5.6872	4.95495		1.77515		2.88462
13911	G	T	2.33701	3.26384	ND2	230	3					yes		1.38249		0.847458			2.35849			0.826446	0.896861		4.32692	4.44444		2.24215	1.25523					3.53535	1.94175	3.78378	1.38889	7.53769		2.06897	1.76211	4.69484	4.52489		1.71429	0.595238	1.9802
13999	T	C	2.14182	3.01194	ND2	259.333	1									0.431034		1.30435	1.26582			0.411523	0.873362		2.6087	4.73934		2.32558	0.429185		5.19481		2.05479	2.31481	1.30435	0.555556		6.16114			0.429185	2.59067	0.434783		0.653595		1.7316	0.483092
14022	T	C	4.46689	5.15411	ND2	267	3					yes				1.68067		5.46218	0.826446		0.833333	2.89256	3.81356	5.17241	0.436681	12.766		2.64317	1.63265	6.57895	7.77778	5.88235	16.568	1.70213	2.55319	11.7925	0.823045	1.7316	21		0.423729	10.7296		7.56303			2.08333	3.79747
14092	A	G	2.89525	3.27998	ND2	290.333	1	ND2	1	I	V	yes		1.71674		0.436681		0.873362	6.1674		1.8018	0.896861	2.22222	1.38249	2.28311	7		4.88889	1.27119	0.452489	5.10204		0.680272	3.24074	0.865801	1.17647	1.38249	5.82524	1.85185	5.33333	0.904977	2.33645	3.44828		3.40909	1.02041	5.6338	2.15517
14101	A	G	2.98211	3.37891	ND2	293.333	1	ND2	1	T	A	yes		2.07469		0.420168		0.421941	6.41026		1.62602	0.829876	2.55319	1.2931	2.1645	7.58294		4.88889	1.26582	0.444444	5.31915		0.628931	3.49345	1.27119	1.1236	1.2987	5.6338	2.38095	5.22876	0.865801	2.69058	3.27869		3.76344	0.97561	6.14035	2.17391
14110	G	T	2.1734	2.57918	ND2	296.333	1	ND2	1	A	S					0.420168		0.41841	3.96476		0.421941	0.409836	0.865801	1.68776	0.854701	6.43564		4.12844	1.31579	0.465116	5.31915		0.617284	4.01786	0.429185			5.16432	2.31214	3.92157	1.30435	2.27273	1.31004		1.68539	0.956938	1.28755	2.18341
14127	G	A	2.64585	3.15819	ND2	302	3					yes		1.75439		0.416667			7.07965		1.65975	0.420168	2.11864	1.2931	2.64317	6.2201		4.84581	0.858369		1.9802			3.78151	1.30435	1.1236	1.2987	7.6555		5.26316	1.8018	3.63636	4		3.78378	1.5	5.28634	0.436681
14139	C	T	3.32431	3.75888	ND2	306	3					yes		1.40187		0.444444		1.36364	5.85366		1.79372	0.943396	4.09091	1.35747	2.8169	7.52688		6.40394	1.39535		4.34783		1.94805	4.2654	1.86916	1.16279	0.970874	7.32984	3.08642	3.47222	1.50754	3.9604	4.45545		3.22581	1.59574	5.44554	1.92308
14142	T	C	2.55944	3.13351	ND2	307	3							1.40845		0.44843		0.917431	3.82775		1.35135	0.980392	3.50877		2.80374	6.01093		3.9604	0.947867		2.12766		1.91083	2.89855	2.31481	1.14943	0.966184	5.82011	2.5		0.995025	4	4		1.25786	0.537634	3.8835	1.89573
14143	T	C	3.23836	3.66229	ND2	307.333	1					yes		1.43541		0.440529		0.456621	4.9505		1.35135	1.48515	3.125	1.40845	2.83019	7.69231		6.5	0.947867		4.49438		1.93548	4.28571	1.89573	1.21212	0.970874	7.44681	3.10559	3.59712	1.51515	3.10881	4.52261		3.08642	1.63934	5.02513	1.94175
14163	C	T	2.84252	3.43498								yes		2.31214		0.492611			6.59341		2.03046	0.574713	2.59067	1.11732	3.88889	5.12821		5.17241	0.552486		2.66667			4	1.65746	2.18978	1.75439	8.3871		4.34783	1.7341	4.96894	5.17241		3.59712	1.97368	4.97238
14184	G	A	2.88149	3.35376								yes		2.85714		1.0989			6.13497		2.11268	0.714286	2.48447	2.04082	4.10959	5.22388		5.7554	0.675676	0.680272	3.57143			3.20513	1.79641	0.884956	1.93548	9.67742		3.125	1.29032	4.47761	3.47222		4.42478	1.6	5.625	0.757576
[truncated: 61 more columns]

## Sheet: Table S3
Table S3. Variable sites in the same individual, xgCepNemo1, comparing Illumina and PacBio technologies.
			Illumina			PacBio HiFi
Position	Ref	Alt	Ref no.	Alt. no.	%	Ref no.	Alt. no.	%
	base	base	reads	reads		reads	reads
208	C	T	238	1	0.41841	23	0	0
499	A	G	221	4	1.77778	23	1	4.16667
1161	G	A	212	21	9.01288	23	1	4.16667
1306	T	C	221	9	3.91304	27	1	3.57143
1588	A	G	233	1	0.42735	30	0	0
1687	A	G	229	2	0.865801	31	0	0
3087	G	A	235	1	0.423729	31	0	0
3785	G	A	230	1	0.4329	32	0	0
3867	G	A	230	3	1.28755	32	0	0
5252	T	C	234	1	0.425532	35	1	2.77778
5428	A	G	231	1	0.431034	35	1	2.77778
6813	G	A	231	6	2.53165	37	2	5.12821
6842	C	T	220	6	2.65487	37	2	5.12821
7737	C	A	208	27	11.4894	37	4	9.7561
7969	G	A	231	2	0.858369	42	1	2.32558
8163	G	A	234	1	0.425532	43	1	2.27273
8173	C	T	239	1	0.416667	44	0	0
12489	T	C	225	1	0.442478	33	0	0
12780	C	T	225	1	0.442478	32	0	0
12925	T	C	237	2	0.83682	32	0	0
13272	C	T	225	1	0.442478	31	0	0
13584	G	A	227	1	0.438596	28	0	0
13803	A	G	240	1	0.414938	28	0	0
15403	A	G	226	1	0.440529	25	0	0
15623	G	A	219	1	0.454545	25	0	0

## Sheet: Table S4
Table S4. Percent sequence variation, or heteroplasmy, in the mitochondrial DNA of individuals in the matriline of C. nemoralis snails, using bam-readcount to infer variants. Position is defined relative to the reference (OP910114, C691), blank cells indicate the frequency of the alternative allele was zero.
Position	Snail ID:	109		116		451	452		382	383	447	662	663	665		691	692	695	698	699	700	701	702	703	704	706	707	708	709	714	715	716	724	725	726	750	751	752	753	754	755	756	757	758	769	770	771	772	773
	Sanger ID:	70		67		59	60		71	94	72	92	73	61		1	2	3	4	5	6	7	74	75	76	77	78	8	9	79	10	11	80	81	12	13	14	15	16	17	82	18	83	19	20	21	22	23	24
	Relationship	maternal		parent of fcp1/2		focal cross parent 1 (fcp1)	focal cross parent 2 (fcp2)		sibling of fcp 1/2							offspring of fcp1/2
	to 451/452:	grandparent of fcp1/2		(mother)		451	452
sanger ID		70		67		59	60		71	94	72	92	73	61		1	2	3	4	5	6	7	74	75	76	77	78	8	9	79	10	11	80	81	12	13	14	15	16	17	82	18	83	19	20	21	22	23	24
	Haploid genome size (bp)	3500000000		3500000000		3500000000	3500000000		3500000000	3500000000	3500000000	3500000000	3500000000	3500000000		3500000000	3500000000	3500000000	3500000000	3500000000	3500000000	3500000000	3500000000	3500000000	3500000000	3500000000	3500000000	3500000000	3500000000	3500000000	3500000000	3500000000	3500000000	3500000000	3500000000	3500000000	3500000000	3500000000	3500000000	3500000000	3500000000	3500000000	3500000000	3500000000	3500000000	3500000000	3500000000	3500000000	3500000000
	mtDNA nuclear genome size (bp)	14202		14202		14202	14202		14202	14202	14202	14202	14202	14202		14202	14202	14202	14202	14202	14202	14202	14202	14202	14202	14202	14202	14202	14202	14202	14202	14202	14202	14202	14202	14202	14202	14202	14202	14202	14202	14202	14202	14202	14202	14202	14202	14202	14202
	Total number of reads (fastp trimmed)	328294900		305364786		251385422	254486372		235285298	221157312	301650406	228623372	286256554	222238228		199320616	183303938	207801190	244070658	319187050	217009868	248114458	271090242	233783008	238632792	243463364	240518392	163575254	216896378	279719432	217398616	217367652	243062346	227408246	208161264	225052304	231626788	234752240	221011850	171392672	212713140	243807620	235227714	221385840	242395724	264380944	234366460	242050902	200472674
	Total number of reads mapped to mtDNA	45109		72571		36594	33355		75739	46572	47332	23381	34095	23554		21951	29111	20520	7943	15169	15842	19990	28793	16841	27569	19117	18799	14791	27898	24152	30353	26821	16795	17620	25172	25553	7634	14854	24570	13571	31049	23927	11607	36625	45155	55515	72039	66359	44231
	Total number of reads not mtDNA	328249791		305292215		251348828	254453017		235209559	221110740	301603074	228599991	286222459	222214674		199298665	183274827	207780670	244062715	319171881	216994026	248094468	271061449	233766167	238605223	243444247	240499593	163560463	216868480	279695280	217368263	217340831	243045551	227390626	208136092	225026751	231619154	234737386	220987280	171379101	212682091	243783693	235216107	221349215	242350569	264325429	234294421	241984543	200428443
	Total number of bases mtDNA	6766350		10885650		5489100	5003250		11360850	6985800	7099800	3507150	5114250	3533100		3292650	4366650	3078000	1191450	2275350	2376300	2998500	4318950	2526150	4135350	2867550	2819850	2218650	4184700	3622800	4552950	4023150	2519250	2643000	3775800	3832950	1145100	2228100	3685500	2035650	4657350	3589050	1741050	5493750	6773250	8327250	10805850	9953850	6634650
	Total number of bases not mtDNA	49237468650		45793832250		37702324200	38167952550		35281433850	33166611000	45240461100	34289998650	42933368850	33332201100		29894799750	27491224050	31167100500	36609407250	47875782150	32549103900	37214170200	40659217350	35064925050	35790783450	36516637050	36074938950	24534069450	32530272000	41954292000	32605239450	32601124650	36456832650	34108593900	31220413800	33754012650	34742873100	35210607900	33148092000	25706865150	31902313650	36567553950	35282416050	33202382250	36352585350	39648814350	35144163150	36297681450	30064266450
	Depth of nuclear genome sequencing	14.0678		13.084		10.7721	10.9051		10.0804	9.47617	12.9258	9.79714	12.2667	9.52349		8.54137	7.85464	8.90489	10.4598	13.6788	9.29974	10.6326	11.6169	10.0186	10.2259	10.4333	10.3071	7.00973	9.29436	11.9869	9.31578	9.31461	10.4162	9.74531	8.92012	9.644	9.92654	10.0602	9.47088	7.34482	9.11495	10.4479	10.0807	9.48639	10.3865	11.3282	10.0412	10.3708	8.58979
	Depth of mtDNA sequencing	476.436		766.487		386.502	352.292		799.947	491.888	499.916	246.948	360.108	248.775		231.844	307.467	216.73	83.8931	160.213	167.322	211.132	304.109	177.873	291.181	201.912	198.553	156.221	294.656	255.091	320.585	283.281	177.387	186.101	265.864	269.888	80.6295	156.886	259.506	143.335	327.936	252.714	122.592	386.829	476.922	586.343	760.868	700.877	467.163
	mtDNA to nuclear copy number ratio	33.867		58.5822		35.8799	32.3052		79.3566	51.9079	38.6757	25.2061	29.3566	26.1222		27.1437	39.1447	24.3383	8.0205	11.7125	17.9921	19.857	26.1781	17.7543	28.4747	19.3526	19.2637	22.2863	31.7026	21.2807	34.4131	30.4125	17.0299	19.0964	29.805	27.9851	8.12262	15.5948	27.4004	19.5152	35.9779	24.1881	12.1611	40.7773	45.9177	51.7595	75.7747	67.582	54.3859
	% reads mtDNA (fastp trimmed)	0.0137404		0.0237653		0.0145569	0.0131068		0.0321903	0.0210583	0.015691	0.0102269	0.0119106	0.0105985		0.0110129	0.0158813	0.00987482	0.00325439	0.00475239	0.00730013	0.00805677	0.0106212	0.00720369	0.0115529	0.00785211	0.00781603	0.00904232	0.0128624	0.00863437	0.0139619	0.012339	0.00690975	0.00774818	0.0120925	0.0113542	0.00329582	0.00632752	0.0111171	0.00791807	0.0145967	0.00981389	0.00493437	0.0165435	0.0186286	0.0209981	0.0307378	0.0274153	0.0220634
	No. variable sites (2% filter)	259		25		104	635		20	59	294	239	711	1183		909	202	55	536	97	180	678	938	836	391	1302	180	805	791	1103	860	62	764	100	715	97	235	154	55	99	244	1061	1127	41	123	19	107	74	72
	No. variable sites (5% filter)	5		1		1	23		0	1	5	3	14	235	0	109	4	2	122	18	22	25	64	57	2	357	9	44	48	185	38	2	95	1	46	1	50	9	0	9	2	170	231	1	2	2	1	4	2
	No. variable sites (10% filter)	1		0		1	1		0	1	1	1	0	7	0	0	1	1	27	0	1	1	5	1	1	10	1	0	0	1	0	1	0	0	1	1	3	0	0	1	1	0	9	0	1	1	0	0	1
	Mean % variation per site (including invariable sites)	0.0492596		0.00488087		0.0198487	0.134001		0.00364457	0.0106394	0.0586392	0.0446372	0.150618	0.312405		0.220844	0.0386297	0.011432	0.16011	0.0241215	0.043088	0.147339	0.215245	0.191055	0.0713979	0.384236	0.0405267	0.183459	0.173503	0.28729	0.186937	0.0128076	0.184106	0.0193104	0.156743	0.0188738	0.0605731	0.0328619	0.0100905	0.0222434	0.0430055	0.268603	0.302866	0.00748026	0.0229372	0.00682301	0.0182644	0.0137	0.0131026
1
2
3
4
5
6		0.0226415										0.0333333
7
8											0.021978							0.025641													0.0280899						0.0204082	0.0315789	0.0268456				0.0240964		0.0229885
9
10
11
12							0.0231481							0.0289855												0.0298507
13
14
15
16
17
18							0.0361991			0.0314286		0.0517241		0.0694444		0.0342857	0.0292683						0.0309735			0.0694444			0.0291262	0.0292398	0.0213904				0.0210526							0.038674	0.0224719		0.0251799		0.0224215	0.0207254
19																			0.047619
20
21							0.0222222							0.0337838		0.0220994							0.0214592			0.0466667																0.0215054	0.0217391
22																			0.0606061
23
24
25
26
27		0.0261628					0.0381356			0.0233766		0.0215054		0.0621118		0.0481283	0.0358744					0.0292398	0.0289256	0.023622		0.06875	0.0234375	0.064	0.0315315	0.0449438	0.0447761		0.05	0.0272727	0.0588235	0.0299401		0.0285714				0.0512821	0.0631579	0.0223048	0.022293		0.0216963
28																			0.0724638
29
30
31												0.0209424						0.0201342			0.0227273
32
33
34
35
36
37
38											0.0233236													0.0217391							0.027907										0.0275229
39																										0.0240964									0.0271493
40
41																								0.0206897
42
43														0.0209424		0.0242718								0.02		0.0235294		0.02		0.0252525			0.0384615										0.0377358
44
45
46
47
48														0.0207254		0.0234742										0.0223464				0.0243902			0.0493827										0.0454545
49
50
51
52																																						0.0238095
53
54
55
56
57												0.03125
58
59																										0.0204082
60		0.020979				0.0265487	0.0342679			0.0224949		0.044843	0.0236486	0.0590909		0.0295359	0.0355872					0.0366972	0.0299003			0.0510204	0.0263158	0.0299401	0.0409556	0.030837	0.0258303		0.0505618	0.025	0.042471	0.0366972		0.0225564				0.0343511	0.0338983	0.0232558	0.0263789
61																			0.0714286
62
63												0.025641
64
65																					0.0310559
66																								0.021978		0.0390244		0.0231214		0.0290456			0.0421053									0.0217391	0.04
67
68
69
70																																						0.028169
71
72						0.0295567	0.0550964			0.0214008	0.0315789	0.0278884	0.0254237	0.0746888		0.0606061	0.0387097					0.0512821	0.0357143	0.0213904		0.115942	0.0236686	0.0451977	0.0398773	0.0688259	0.042623		0.0555556		0.05	0.0378788		0.0268456			0.0229508	0.0573477	0.0551181	0.0212766	0.0289855		0.0209424
73																			0.0638298
74
75						0.0269608						0.0235294		0.0367347												0.0339806	0.0236686																	0.0208877
76																			0.0416667
77
78
79
80
81
82
83
84						0.0261905	0.030137							0.0414938		0.0310078	0.0327869					0.0542986	0.0298507			0.0582011	0.0292398		0.0239521	0.0358566	0.0220126				0.0332103	0.040293						0.0333333	0.0243902	0.0209424	0.0273438
85																			0.0606061
86
87																										0.021164
88
89
90												0.02
91
92
93
94																										0.021164
95
96						0.0261905						0.0202429		0.0277778												0.0364583	0.0344828															0.0217391	0.0390625	0.0208877
97																			0.027027
98
99
100
101
102												0.0239044
103
104
105						0.0245098	0.0298103				0.025641		0.0302198	0.0557769		0.0373134	0.0258065						0.0335196	0.0208333		0.0646766	0.0284091		0.0276923	0.048583	0.0338462		0.0478469		0.0427046							0.0642857	0.0606061
106																			0.0277778
107
108						0.0253807	0.0311615				0.0350515	0.0291667	0.031339	0.064		0.0392157	0.0266667						0.0350877	0.0215054		0.0687831	0.0352941		0.0282132	0.0508475	0.0345912		0.0406091		0.0404412							0.062963	0.0645161
109																			0.0288462
110
111												0.0344828
112						0.0248139								0.027668												0.0306122	0.0338983																0.032
113																			0.029703
114						0.025								0.0239044													0.0344828																0.0322581
115																			0.0291262
116
117							0.0326975						0.0306407	0.0401606		0.0348837							0.0284091			0.0603015			0.0267857	0.0539419	0.0338462		0.0445545		0.0395683						0.0222222	0.0522388	0.0327869
118
119
120												0.0338983
121
122
123						0.0275				0.020202				0.0245902			0.020202									0.0306122	0.0352941																0.0241935
124																			0.039604							0.0207254
125
126						0.0250627					0.0389344	0.0330579		0.0530612		0.0358566							0.0294118			0.0418848	0.0299401						0.0507614		0.0223048						0.022082	0.0485075	0.057377	0.0212202
127																			0.040404
128
129												0.0330579
130
131
132
133
134
135												0.0289256
136
137
138
139
140
141						0.02457	0.0321637			0.0247423	0.0387755	0.0291667	0.0333333	0.0772358		0.046875	0.040404					0.0291262	0.0410557			0.0869565	0.0233918		0.034375	0.0543933	0.0326409		0.0507614		0.0333333						0.025	0.0744681	0.064	0.0201511	0.0242537			0.0224888
142																			0.032967
143
144						0.0240964					0.0262626	0.0330579		0.0414938			0.0202703									0.028436	0.0225989																0.03125	0.02
145																			0.03125
146
147
148
149
150						0.0241546	0.03125			0.0207469	0.0341365		0.032	0.0785124		0.0423077	0.037931					0.028436	0.0432277			0.0684932	0.021978		0.0279503	0.0534979	0.0331325		0.055		0.0394265						0.025	0.0716846	0.0606061		0.0234234			0.0203193
151																			0.03125
152
153
154
155
156						0.0248139	0.0233236				0.0345528	0.0365854		0.0576132		0.0371901	0.0214286						0.0264706			0.0607477	0.0280899			0.021097	0.021148		0.0558376								0.0253165	0.0618182	0.0564516
157																			0.030303
158
159														0.0338983			0.0290909					0.0288462				0.0280374			0.021875	0.0337553
160
161
162
163
164
165
166																			0.0208333		0.0266667
167
168						0.0260417					0.0314465	0.0361446		0.041841			0.0222222										0.0273224															0.0223048	0.0390625
169
170
171						0.0260417				0.0244898	0.0355649	0.0403226		0.0746888		0.0252101	0.0481481				0.0266667	0.0341463	0.027439			0.0483092	0.0274725		0.025641	0.034632												0.0413534	0.0384615		0.0240741
172																	0.0220588
173																			0.0206186																			0.027027
174
175
176
177
178																												0.0235294
179
180												0.0321285		0.0325203			0.0253623					0.0280374							0.0279503	0.0285714												0.0214286
181
182
183
184
185
186
187
188
189
190
191
192																										0.0330189							0.0521327									0.0359712							0.0234742
193
194
195										0.0242424				0.059761		0.0273438	0.0501792					0.0291262	0.0201729			0.0324074			0.0344828	0.0318725												0.0444444	0.0384615		0.0202952
196																																0.0212014
197
198
199
200
201																												0.0233918
202
203
204
205
206
207																				0.0220588				0.0299401												0.0272109	0.0416667	0.0228571					0.0227273
208																			0.0555556
209
210
211
212
213														0.0207469			0.0254545																									0.0230769	0.0359712
214
215																																					0.0238095
216		0.0255319					0.0327381				0.0244898		0.02849	0.0292887		0.0551181	0.0258303			0.0238095	0.0292398	0.0353535	0.0314465	0.0310559		0.0471698		0.043956	0.0466667	0.037037	0.0269461		0.0724638	0.0222222	0.0316901	0.0299625	0.047619	0.0232558	0.029661		0.0298507	0.0229885	0.0222222						0.0229885
217																			0.0545455
218
219
220
221
222
223
224																			0.027027
225											0.0222222	0.0202429				0.0233463	0.0218182				0.0338983						0.0252525						0.0239234						0.0283401			0.0259259	0.0367647
226																			0.0446429
227
228
229																	0.0218182																										0.0291971
230
231
232
233
234																	0.0218182																										0.0291971
235
236
237
238
239
240											0.0293501		0.021148	0.025974		0.0273438	0.0220588						0.024055										0.0439024								0.0231884	0.0555556
241
242
243
244
245																			0.0204082
246
247
248
249							0.0252366				0.0342612	0.0242915	0.03003	0.0401786		0.0474308	0.029304				0.032967	0.0277778				0.0511628	0.0315789	0.0223464	0.039604	0.0338983	0.0214724		0.0634146		0.0214286				0.0291667			0.0583658							0.0224215
250																			0.0531915
251
252																																	0.0344828									0.0273438
253
254
255							0.0289389				0.0320513	0.0237154	0.0278638	0.0403587		0.0443548	0.0322581				0.0337079	0.0273973				0.0582524	0.0310881	0.0227273	0.0424837	0.037037	0.021875		0.0653266		0.0221402				0.0290456			0.0629921							0.0229358
256																			0.0526316
257
258											0.0212766																						0.035				0.0289855					0.0346154							0.0204545
259
260
261
262
263
264											0.0261438													0.0261438		0.025641							0.040201									0.0395257							0.0208817
265
266
267												0.0201613				0.0240964					0.0227273						0.026738						0.025641						0.0311111
268																			0.0561798
269
270							0.022293				0.0405983	0.0202429	0.030303	0.0391304		0.0487805	0.0322581				0.0337079	0.0324074		0.0261438		0.0659898	0.0319149	0.0284091	0.0451389	0.0464135	0.025974		0.0680628		0.0226415				0.0267857			0.0722892							0.0230415
271																			0.0543478												0.0227273
272
273
274
275
276							0.0217391				0.0346232	0.0244898	0.026393	0.0338983		0.0441767					0.0225989	0.027027		0.0264901		0.0612245	0.0307692	0.0274725	0.0408163	0.0474138	0.025974		0.0638298		0.0268199				0.0253165			0.0595238							0.0253456
277																			0.0510204
278
279							0.0217391				0.0409836	0.0204918	0.027027	0.038961		0.0557769	0.0284698				0.0346821	0.0275229		0.027027	0.0228137	0.0670103	0.0315789	0.0277778	0.0408163	0.0429185	0.0264026		0.0594595		0.0233463				0.0251046		0.0214067	0.068							0.0251142
280																			0.0515464
281
282
283
284
285											0.0226804													0.033557	0.0227273	0.025641							0.0451977									0.0326531							0.0205011
286
287
288																																										0.0207469
289
290
291
292
293
294																																										0.0208333
295
296
297											0.0237154													0.0310559	0.0215827	0.0255102							0.0402299									0.0277778
298
299
300																0.0264151											0.031746	0.0224719											0.025
301											0.023301								0.0566038					0.0316456	0.0218978	0.0260417							0.0404624									0.0275591
302
303
304
305
306																0.0273438											0.03125	0.0218579											0.0251046
307																			0.0576923
308
309																																										0.0201613
310																			0.0392157
311
312
313
314
315												0.0210084				0.0226415											0.0259067
316											0.0379507	0.021097	0.0304709	0.0246914		0.045283			0.0490196			0.0365854		0.0243902	0.0217391	0.0714286	0.0259067	0.0315789	0.0384615	0.055794	0.0292208		0.0595238									0.0570342
317																			0.0490196
318														0.0204082
319																			0.0392157
320
321
322						0.023622					0.0237226	0.0215517		0.0238095		0.0227273			0.0408163								0.0304569
323																			0.09375
324
325
326
327
328
329
330						0.0244565					0.0458716		0.043038	0.0460251		0.0622568	0.0228013					0.032	0.0338983	0.0338983	0.0204778	0.0717703	0.0294118	0.0319149	0.029316	0.0666667	0.0305085		0.0662651								0.0238806	0.0749064			0.020794
331																			0.0957447
332
333												0.0251046		0.0208333		0.023622	0.0228013					0.0237154	0.0275862			0.0490196	0.0248756			0.0414938												0.0477941
334																			0.0430108
335
336						0.0246575					0.0441989	0.0207469	0.0282051	0.0330579		0.046875								0.0437158	0.0250896	0.038835	0.0353535	0.0331492		0.0289256			0.0658683								0.0235294	0.0446097
337																			0.0957447
338
339														0.0421941			0.0229508					0.0238095	0.027972			0.0478469				0.05												0.0518519
340																			0.0421053
341
342																																	0.0229885
343
344
345
346																			0.0212766
347
348
349
350
351														0.0206612									0.0265781				0.0307692															0.028169
352																			0.0421053
353
354											0.0345455		0.0222222	0.0288066		0.0268199							0.0326797	0.0382514	0.0204082	0.0420561	0.0257732			0.033195			0.0402299									0.05	0.0267857
355																			0.040404
356
357													0.0205128			0.0230769								0.0402299		0.0331754				0.0336134			0.0414201
358
359
360						0.0362538			0.0217114	0.0269151	0.0495238	0.0350195	0.0463918	0.0600858		0.0658915	0.0338983				0.0222222	0.0357143	0.0635452	0.0473373	0.0212766	0.0776699	0.0534759	0.0287356	0.0265781	0.0822511	0.0207612		0.0650888									0.0783582	0.0267857					0.0235988
361																			0.0833333
362
363
364
365
366
367
368																			0.021978
369
370
371
372						0.0207715				0.0259481	0.0433145		0.0340633	0.0546218		0.0289256	0.0318471					0.0284553	0.0573248	0.0348837	0.0204778	0.0805687	0.026738		0.0291262	0.0853659	0.0276817		0.047619									0.075188	0.0280374		0.0213592
373																			0.0470588
374
375						0.0207101					0.0265152			0.0248963									0.0282132				0.0260417															0.0380228	0.0272727
376																			0.0481928
377
378											0.0305927			0.0210084										0.0346821		0.0328638				0.0416667			0.0432099
379
380
381
382
383
384
385																			0.0365854
386
387						0.0244648																	0.0269461				0.0364583															0.0369004	0.0272727
388																			0.05
389
390																								0.0225989		0.0272727				0.0364372			0.0361446										0.0357143
391						0.0240964				0.0257937	0.0405904		0.0329412	0.0541667		0.0247934	0.0378549					0.0288066	0.056213	0.0225989		0.0684932	0.0362694		0.0238908	0.0731707	0.0304054		0.0365854									0.062963	0.0630631
392																			0.0493827
393						0.0246154					0.0276243			0.0209205			0.0223642						0.0267062				0.0357143															0.0371747	0.0272727
394																			0.0487805
395
396
397
398
399													0.0332542	0.0371901		0.0286885						0.0297872	0.0298507	0.0290698		0.0540541			0.0204082	0.0737705	0.0343643		0.0503145									0.0254545	0.0438596
400
401
402																		0.0204082		0.035503				0.0289017						0.0253165		0.0290909	0.0318471
403
404
405											0.028777			0.0200803										0.0284091		0.0313901				0.0387931	0.020202		0.0512821										0.0535714
406
407
408
409
410
411																								0.0276243		0.0304348				0.0382979	0.020202		0.0573248										0.0526316
412
413
414						0.0243902				0.0292969	0.0265018	0.0232558	0.0320366	0.0513834		0.0326531	0.0365449					0.0265487	0.0572289	0.0224719		0.0565217	0.0333333			0.0638298	0.0341297		0.0576923								0.0226537	0.0594406	0.0782609		0.0229446
415																			0.0609756
416
417																			0.0238095
418
419
420
421																			0.0232558
422
423														0.0284553								0.0277778	0.0269461							0.0255319												0.0202703			0.0220884
424
425
426						0.024024					0.0422794	0.0228137		0.0604839		0.028	0.0266667						0.036036	0.0227273		0.0434783	0.0330189			0.0474138	0.0204778		0.0552147								0.02589	0.0375427	0.0826446
427																			0.0833333
428
429						0.0231214								0.030888			0.0252366		0.0235294				0.0294985				0.0322581															0.033557	0.0232558
430																			0.0833333
431
432
433
434
435						0.0266272								0.0271318			0.0222222						0.0299401				0.0280374															0.033557	0.0307692
436																			0.0740741
437
438										0.0247148	0.0304114	0.0298507	0.0310421	0.0503876		0.048583						0.0318182	0.0298507	0.021978		0.0474138		0.0239521	0.0248227	0.0769231	0.0299003		0.0647059									0.03	0.0526316		0.0251451
439																			0.0243902
440
441
442						0.0240964				0.0208333	0.0233393	0.0306513		0.0387597			0.0218069				0.0274725		0.0265487				0.0283019															0.0306122	0.0381679
443																			0.0595238
444						0.0244648			0.0201183		0.0384615	0.0224719		0.0588235		0.0286885	0.0217391						0.03003	0.021978		0.04329	0.0328638	0.0242424		0.0482456			0.0564972								0.025974	0.037415	0.0909091
445																			0.0361446
446
447														0.0237154								0.0236967	0.0329341			0.0217391				0.0264317													0.0227273		0.0258449
448
449
450
451
452
453																					0.0220994												0.0220994
454																			0.0340909
455
456
457
458
459
460
461
462
463
464
465
466																			0.0434783
467																																	0.021164
468
469
470
471
472
473
474
475
476
477						0.0273556								0.037037			0.03				0.0315789		0.0201149				0.03										0.0227273					0.0352113	0.0333333
478																			0.0631579
479
480
481
482
483						0.0301205								0.0373444			0.0237288				0.0271739						0.0344828															0.040146	0.0333333
484																			0.0505051
485
486												0.0232558		0.025
487
488
489
490
491
492
493
494
495
496
497
498
499																			0.0215054
500
501														0.0277778
502																			0.0322581
503																																	0.0220994
504				0.0204082		0.02849	0.0287356			0.0220884	0.0344203		0.0292793	0.024		0.0391304	0.0355987	0.0228311			0.0284091		0.0485714			0.0723982	0.0248756	0.0202703	0.0251799	0.0512821	0.0275229		0.0388889		0.0233463					0.020979	0.0237288	0.0568182	0.075188		0.027027
505																			0.076087
506
507
508																			0.0319149
509
510
511																			0.0315789
512
513
514																			0.03
515
516
517																			0.0306122
518
519
520																			0.0309278
521
522
523
524
525
526
527
528				0.0224571		0.0267857	0.0421687		0.0281518	0.0359168	0.0429907		0.0309524	0.114286		0.0604839	0.0422078				0.0451977	0.0473934	0.0451977		0.028169	0.0717703	0.0242718	0.034965	0.0381944	0.0431034	0.0307692		0.0797872		0.032	0.0223881					0.0254777	0.0669014	0.0895522		0.0423387		0.0201072	0.0212465
529						0.0238806								0.0447154			0.0224359		0.11828		0.0337079						0.0241546															0.0282686
530																			0.0625
531
532
533
534						0.0202899								0.0243902
535
536
537
538																			0.0306122
539
540				0.0242915		0.0317003	0.0364742			0.0298507	0.0383142		0.0340633	0.0805085		0.068	0.0418006				0.0382514	0.0336538	0.0477612		0.0341297	0.0717703	0.0283019	0.035461	0.040678	0.0509259	0.03125		0.0789474		0.0325203	0.030888				0.020979	0.0222222	0.0711744	0.0820896		0.0408163		0.0225166
541																			0.123711
542
543														0.0254237																			0.0260417
544																			0.049505
545
546
547
548
549
550
551
552						0.0291005								0.0452675			0.0202899				0.0366492					0.0269058	0.0361991									0.026616						0.037037
553																			0.0891089
554
555
556
557																			0.030303
558						0.0378378	0.0292398		0.0294479	0.0258303	0.0460653		0.0356295	0.101322		0.06	0.0447761				0.0374332	0.0285714	0.0488506	0.0227273	0.0309278	0.0810811	0.0379147	0.0202703	0.0416667	0.0530973	0.0279503		0.0558376			0.0384615				0.0261438	0.0255591	0.0793103	0.0681818		0.0386179		0.0204342	0.0208623
559																			0.122449
560
561
562
563
564						0.0390625	0.0282486		0.029304	0.027933	0.0449438		0.0332594	0.1		0.0614754	0.0555556				0.0412371	0.0287081	0.046832	0.0228571	0.0348432	0.0810811	0.0379147	0.0263158	0.04811	0.0577778	0.0304878		0.0552764			0.0380228				0.0263158	0.0252366	0.0815603	0.0775194		0.0386965		0.0203562	0.0205761
565																			0.14
566
567
568
569
570
571
572
573						0.0297297			0.0261519		0.0415094		0.0207373	0.0663717		0.0243902					0.0324324		0.0335196		0.0359712	0.052381	0.0441176	0.0318471					0.035533			0.026616						0.0516605	0.0454545
574																			0.104167
575
576
577
578
579						0.0364146	0.03003		0.021767	0.0264151	0.0360721		0.0385604	0.0837209		0.0539419	0.044586				0.0391061	0.030303	0.0477612		0.0430108	0.0821256	0.0454545	0.0322581	0.0357143	0.0567686	0.0285714		0.0408163		0.0225225	0.0316206				0.0217391		0.0730769	0.0564516		0.021322		0.0227882
580																			0.122222
581
582
583																			0.0217391
584																																						0.0201342
585
586
587
588						0.0336134	0.0297619		0.0227273	0.0244821	0.0384615		0.0358974	0.0798122		0.0456432	0.0327869				0.039548	0.0204082	0.0438596		0.0353357	0.0813397	0.0492611	0.025974	0.028777	0.0491071	0.0262295		0.0351759		0.0262009	0.028						0.0766284	0.0508475				0.0228802
589																			0.104651
590
591																0.0207469						0.0201005				0.0291262			0.020979	0.0269058												0.0262172
592
593
594						0.0308123	0.0309598				0.020284		0.0407125	0.0516432		0.0458333	0.0202703				0.04	0.0257732	0.0409357		0.0361011	0.0588235	0.0490196	0.0316456	0.028777	0.0542986	0.020202		0.0459184		0.0349345	0.0275591						0.0447761	0.0512821
595																			0.107143
596
597
598
599
600						0.0302198	0.0338462			0.0242086	0.0318725		0.0357143	0.056872		0.0627615	0.0364238				0.0344828	0.0304569	0.0473373	0.0223464	0.0394265	0.0788177	0.047619	0.0318471	0.0323741	0.0519481	0.0227273		0.0412371		0.030837	0.0235294						0.0746269	0.0540541		0.0212766		0.0247253	0.0210843
601																			0.101266
602
603						0.0277008					0.0221328			0.0480769							0.0397727						0.0480769									0.0272374						0.0299625
604																			0.101266
605
606
607
608
609														0.0285714						0.0291971				0.027027
610																			0.0243902
611
612						0.0290237				0.0249554				0.0384615		0.0386266	0.0355987				0.0337079	0.0307692	0.0235294			0.0445545	0.0460829			0.0301724					0.0210084	0.0226415						0.0520446			0.021097		0.0203528
613														0.0289855					0.0875	0.0294118				0.0265957
614
615
616						0.0323383								0.0287081							0.0231214						0.0391304									0.0221402						0.0294118
617																			0.0875
618
619
620
621
622
623
624
625
626
627														0.0333333
628
629
630														0.0238095		0.0240964							0.022792	0.0291262	0.0271186			0.0246914		0.0242915			0.0321101									0.0255474	0.0666667
631
632
633
634
635
636
637
638
639
640
641
642						0.0316623	0.0298507				0.0208768	0.02	0.0363196	0.06		0.056	0.020202			0.0774648	0.0287356	0.0382514	0.0443787	0.0309278	0.0283688	0.0373832	0.0401786	0.0240964	0.0272109	0.0456432	0.0272109		0.0325581		0.0227273	0.0273438	0.0285714	0.0324675				0.046595	0.0666667					0.0233918
643																			0.0945946
644
645
646
647
648						0.0329949	0.0283286			0.027972			0.0211765	0.0606061		0.0403226	0.0334448			0.0728477	0.0273224	0.0497238	0.0329341	0.0360825		0.0372093	0.0440529			0.028					0.04	0.0294118	0.0272727	0.0324675				0.0520833	0.0423729		0.0234043
649																			0.0933333
650
651														0.025641
652
653
654							0.026393							0.03		0.0323887	0.0204082					0.0391061	0.0272727	0.031746	0.0376712	0.0375587		0.0236686		0.0252101	0.0201342		0.0333333									0.0214286	0.0583333
655
656
657
658
659
660						0.0306905	0.0234604				0.0286885			0.0490196		0.0245902					0.0346821		0.0407524	0.0322581	0.0315789	0.0471698	0.0442478	0.0236686					0.0289855			0.0267176						0.0479705	0.0733945
661																			0.0985915
662
663
664
665
666
667
668
669														0.0205128
670
671
672						0.0315789	0.0268657				0.033543		0.0315534	0.103627		0.0517241	0.032491				0.030303	0.035503	0.0638978	0.032967	0.0291971	0.0714286	0.0420561	0.0236686	0.0242215	0.0446429	0.0299003		0.0314136			0.0264151						0.0725191	0.0521739				0.0216802	0.0251852
673																			0.0985915
674
675
676																				0.0222222
677
678
679
680
681
682
683
684
685
686
687
688						0.0268293								0.0531401							0.0251572		0.0237389				0.0333333
689																			0.0823529
690														0.028436									0.0319767	0.0324324	0.0244755	0.028436				0.0209205			0.030303										0.0438596
691
692
693
694
695
696
697
698
699
700
701
702														0.0327103		0.0203252							0.0372671	0.0284091	0.0290909	0.0301508				0.0214592			0.026455								0.0264026		0.0508475
703
704
705						0.0285714					0.0281996		0.0266667	0.101852		0.0371901	0.0318725				0.0591716	0.0402299	0.068323			0.0725389	0.038835			0.021645	0.0202703					0.028169						0.054902	0.0512821	0.0201342	0.0254777			0.0228245
706																			0.126437
707
708		0.0201794				0.0261097	0.0308123				0.0431965		0.0377358	0.131818		0.0539419	0.032				0.0606061	0.0411765	0.114551	0.0227273	0.0257353	0.126316	0.0490196	0.0201342	0.0375427	0.0425532	0.0302013		0.026738		0.0277778	0.0211268	0.0842105	0.0300752			0.0364238	0.0756972	0.135593	0.0263736	0.0276596	0.0216998	0.0211268	0.030086
709																			0.193182
710
711						0.026455	0.0308123				0.038961		0.0327869	0.0228311		0.0583333	0.028				0.0617284	0.0411765	0.112121	0.0231214	0.0255474	0.129032	0.0492611	0.0331126	0.0376712	0.042735	0.029703		0.026738			0.0212766	0.0833333				0.04	0.072	0.125	0.0220264	0.0255319		0.0212465	0.0290276
712																			0.195402
713
714																																	0.0259067
715
716
717
718
719
720
721
722
723																					0.0292398				0.0201342											0.0209059		0.0300752											0.0205479
724																												0.02			0.0202703					0.0207612												0.0203193
725				0.0248619															0.0217391		0.0222222	0.0276243																			0.0231023			0.0299145
726																			0.0217391
727
728
729
730
731																																																	0.0202703
732
733
734
735
736
737
738
739
740
741												0.0227273		0.0325581							0.027933			0.0217391		0.0255102							0.0213904	0.0376344			0.0206186	0.0289855					0.0314961
742																			0.0430108
743
744							0.0275482						0.0295699	0.0502283		0.0474308						0.0437158	0.0849057	0.0216216		0.0612245		0.0333333	0.0469799	0.0355731	0.0258065				0.0262009		0.0816327				0.030303	0.0472441	0.0793651		0.02407
745																			0.0645161
746
747
748
749
750																																											0.0241935
751
752
753							0.0280899				0.030303		0.0384615	0.0704225		0.0423077		0.0236967				0.0454545	0.0906149		0.0288462	0.0695187		0.0342466	0.0462046	0.0447154	0.0265781		0.0218579		0.0393013		0.0833333				0.0347222	0.0532787	0.0873016		0.0266667
754																			0.0549451
755
756						0.0261097					0.0563991			0.0913462		0.030888		0.0243902			0.0843373		0.0933333		0.0292208	0.130435	0.0539216	0.035461	0.033557				0.0223464			0.0294118	0.0638298				0.0454545	0.0625	0.129032					0.0258359
757																			0.177778
758
759
760
761
762
763
764
765																		0.0257732
766
767											0.0251142					0.0283401							0.0347222		0.0231788	0.0295858		0.0208333													0.0352113	0.0221239	0.0403226
768											0.0247191					0.0289256							0.0347222		0.0231788	0.0297619		0.0212766													0.034965	0.0223214	0.047619
769
770
771													0.0208333	0.0410959								0.0411765	0.0274914			0.0236686				0.0291667					0.0257511										0.0233645
772
773
774																																											0.0245902
775
776
777
778
779
780
781																																								0.0232558
782
783
784
785
786
787
788
789
790
791
792											0.0214797					0.026087							0.0362319		0.0305085	0.0324675		0.0238095	0.0218978	0.0223214			0.0248447		0.0221239						0.0378007	0.0338164	0.0465116
793
794
795
796																																					0.0263158
797
798
799																					0.0205479
800
801
802
803																					0.033557					0.0509554																	0.0542636
804																			0.0561798
805
806
807
808
809
810
811																																		0.0240964
812
813		0.0252525				0.0286533					0.0581114	0.0221239	0.0363036	0.0762332		0.0508475	0.0392857	0.0268817			0.0714286	0.047619	0.105839	0.0368098	0.0343643	0.132911	0.0537634	0.0232558	0.0423077	0.0695652	0.032967		0.0322581		0.0515021						0.037415	0.0798122	0.113636		0.0464548		0.0228898	0.0259067
814																			0.106383
815
816		0.025				0.0280899					0.0598086	0.0224215	0.0361842	0.0815451		0.0504202	0.0352113	0.026738			0.0714286	0.0411765	0.102564	0.0363636	0.0306122	0.12963	0.0534759	0.030303	0.0415094	0.0686695	0.0327273		0.0314465		0.0462185						0.0434783	0.0798122	0.112782		0.044335		0.0253521	0.0273504
817																			0.108696
818
819
820
821
822
823
824
825
826
827
828						0.027248					0.0327869	0.0219298		0.0349345			0.0205479				0.0641026		0.0304183			0.068323	0.0408163									0.0220588						0.0384615	0.0731707		0.0250627
829																			0.0869565
830
831
832						0.0217984								0.026087			0.0204778				0.0584416		0.0227273			0.0429448	0.035533															0.0324074	0.0495868
833																			0.0898876
834		0.0213333				0.0280112	0.026936				0.0480769		0.0363036	0.0611354		0.0560345	0.0378007				0.0666667	0.0467836	0.0787402	0.0324675	0.035461	0.124224	0.0408163	0.0362319	0.0377358	0.0606061	0.029304				0.0680851	0.0232558					0.0465116	0.0849057	0.114754		0.0478589		0.0270655	0.0230496
835																			0.0941176
836
837						0.0212202					0.0372093		0.0223642	0.0391304		0.0548523	0.0367893				0.0516129	0.04	0.0714286	0.025641	0.0212014	0.1	0.0353535	0.0357143	0.0333333	0.0622407	0.028777				0.0708333						0.0460526	0.0737327	0.097561		0.0415648		0.0275482	0.0237288
838																			0.0930233
839
840
841
842
843
844																																											0.0243902
845
846
847
848
849
850
851
852						0.0216216	0.02				0.0307329	0.0222222	0.0254777	0.0349345		0.0585774					0.0469799	0.0421687	0.0288809	0.025974	0.0243056	0.0376344	0.040404	0.0362319	0.0428016	0.0606061	0.025				0.0785124	0.0310078					0.020979	0.0316742	0.0483871		0.02457
853																			0.146067
854
855												0.0349345		0.030837				0.0236686
856
857
858		0.0277078														0.0241935							0.0207612	0.0243902		0.026178		0.0357143	0.0228137						0.0433071						0.0204082	0.0215517	0.0454545
859
860
861
862
863
864
865
866
867
868
869
870
871
872
873
874
875
876
877
878
879
880
881
882
883																					0.0215827					0.0360825																	0.0294118
884																			0.0851064
885																					0.0277778
886																			0.0537634
887
888						0.0239362															0.0425532		0.0348432			0.0408163	0.0518135									0.0268199						0.037037	0.0378788
889																			0.16129
890
891												0.0444444		0.0233645							0.028169	0.0225989
892																			0.0531915
893
894		0.0298103					0.028169						0.0282132	0.0322581		0.0491803	0.0241379					0.0337079	0.0375427	0.0377358		0.0606061		0.0268456	0.0425532	0.0497738	0.0272109				0.055336						0.0236486	0.0541667	0.0447761
895
896
897
898
899
900
901
902
903						0.0204082															0.0326797		0.029703			0.038835	0.044335									0.0257353						0.0398406	0.0352113
904																			0.130435
905
906
907
908
909
910
911
912
913
914
915
916
917
918											0.0254042										0.0320513		0.0267559			0.0243902	0.0445545									0.0223881						0.048583	0.037594
919																			0.137931
920
921
922
923
924
925
926
927		0.022792
928																			0.0227273
929
930
931
932
933		0.0221607
934
935
936
937
938
939
940
941
942
943
944
945						0.0220994					0.0430622	0.0431034		0.0648649							0.0451613		0.0313589		0.0299145	0.0379147	0.0544554							0.0295858		0.0223048						0.0511811	0.0225564		0.03125			0.0210697
946																			0.204819
947
948
949
950
951		0.0280899				0.0214477	0.0267559		0.0260546		0.0520095	0.0434783	0.0429043	0.117021		0.0595238					0.0440252	0.0502793	0.0659722	0.03125	0.0474138	0.0966184	0.049505	0.0261438	0.046595	0.0327103	0.0302013		0.0295858	0.030303	0.0501931						0.0391459	0.0876494	0.0791367		0.0512821		0.0361795	0.040783
952																			0.180723
953
954																									0.030303									0.0301205
955																			0.0625
956
957
958
959
960
961
962
963
964
965
966
967
968
969		0.0242424											0.0264901	0.0205128										0.0254777	0.0280374	0.0212766		0.0264901							0.027668						0.0291971		0.057554
970
971
972												0.0349345		0.0252525											0.0264317									0.0304878
973																			0.0519481
974
975												0.0344828		0.0206186											0.0218341									0.0301205
976																			0.0588235
977
978
979
980
981												0.0349345		0.0201005											0.0252101									0.0304878
982																			0.0422535
983
984							0.0206897						0.025641	0.0576923		0.0401606							0.0275862	0.0251572	0.0244898	0.0641711		0.0201342	0.034965	0.0327103	0.0414013				0.0392157						0.0211268	0.0489796	0.0533333		0.0241758
985												0.0344828													0.0204918									0.0294118
986																			0.0416667
987
988
989
990
991
992																																		0.0238095
993											0.0248756	0.0365297	0.027972	0.0663265		0.034188						0.0289017	0.0290909	0.0328947	0.0466102	0.0718563		0.0206897	0.0422535	0.0339806	0.0460526		0.0272109	0.035503	0.0337553						0.0313589	0.0588235	0.0544218		0.028103
994																			0.0410959
995
996
997
998
999												0.0311111													0.0211864									0.0227273
1000																			0.0405405
1001
1002
1003
1004
1005
1006
1007
1008												0.0227273													0.0223214									0.0229885
1009																			0.0394737
1010
1011
1012
1013
1014												0.0232558		0.0351759									0.0225564	0.034965	0.0272727					0.0260417	0.0204082	0.0265487	0.0205479	0.0229885							0.0207612		0.0437956
1015																			0.04
1016
1017											0.0230179		0.0264151	0.0656566		0.021645						0.0235294		0.0359712	0.0277778	0.0506329			0.0361011	0.0531915	0.0482759		0.0204082		0.0358744							0.0521327	0.0454545		0.0242718
1018
1019
1020
1021																																	0.0202703
1022
1023											0.0274314		0.0289855	0.0628019		0.026087						0.0289017	0.0227273	0.0352113	0.0452489	0.0559006			0.0362319	0.0512821	0.0515464		0.0206897	0.0299401	0.0365297						0.0210526	0.0576923	0.047619	0.0212202	0.0260047
1024											0.0273632	0.0232558		0.0434783					0.04					0.034965	0.05					0.0257732			0.0208333	0.0301205							0.0212766		0.047619
1025																			0.0394737
1026
1027
1028
1029
1030
1031
1032																																					0.03125
1033
1034
1035													0.0232558	0.0327103									0.0216606	0.0331126	0.0257511					0.046729													0.0458015
1036
1037
1038												0.0234742
1039
1040
1041
1042
1043
1044
1045
1046
1047
1048
1049
1050
1051
1052
1053
1054
1055
1056
1057
1058
1059
1060
1061
1062
1063
1064
1065
1066
1067
1068											0.0206897		0.0264026	0.0430622		0.0226244							0.0238908	0.0437158	0.030303			0.0352113	0.0213523	0.0436681			0.0246914		0.0269058		0.0428571					0.0409091	0.023622
1069
1070
1071
1072
1073
1074													0.0265781	0.0238095								0.0292398				0.0523256				0.030303	0.0302013				0.0269058							0.0440529
1075
1076
1077											0.0251716		0.0236486	0.0377358									0.0209059	0.0220994	0.0210084			0.027972		0.0391304												0.0319635	0.0232558
1078
1079
1080
1081
1082
1083
1084													0.0221519									0.0242424				0.04				0.0290456	0.0324675				0.0227273							0.04
1085
1086											0.020595		0.0412698	0.0511628		0.0322581						0.0248447	0.0200669	0.0276243	0.0202429	0.0632184		0.0273973	0.028169	0.0702479	0.0465116				0.0414747							0.0714286	0.0215827
1087
1088
1089											0.0201342		0.0415335	0.0454545		0.0325581						0.0248447		0.0282486		0.0505618		0.027027	0.0319149	0.0705394	0.047138				0.0410959							0.0720721	0.0217391
1090
1091
1092											0.0247191			0.0263158										0.0284091				0.025641	0.0208333	0.0404858					0.0222222							0.0269058	0.0217391
1093
1094
1095
1096
1097
1098
1099
1100
1101
1102
1103
1104											0.0266667	0.0215054	0.0242424	0.0266667										0.032967				0.0340136	0.0337838	0.0425532					0.0267857							0.0355556
1105
1106
1107
1108
1109
1110														0.0263158										0.0223464				0.0408163	0.029703	0.0413223	0.0206897				0.0267857							0.0344828
1111
1112
1113
1114
1115
1116
1117
1118
1119
1120
1121
1122
1123
1124
1125													0.0340557	0.0372093		0.039823				0.0225564		0.0326087	0.0213415			0.0260417					0.025			0.0285714	0.0221239		0.101449					0.0313901
1126																			0.0357143									0.020979
1127
1128
1129
1130
1131
1132
1133
1134
1135
1136
1137		0.0235849											0.021875											0.027027		0.021164		0.0275862	0.0239726	0.0403226					0.0290456							0.0319635
1138
1139
1140
1141
1142
1143											0.0285714		0.0214724	0.0289855										0.0259067	0.02	0.0259067		0.027027	0.0236486	0.0403226					0.0286885							0.0311111
1144
1145
1146
1147
1148
1149
1150
1151																																						0.0206897
1152
1153
1154
1155							0.022508						0.0521739	0.0492611		0.047619						0.030303	0.037037	0.0314136		0.0591133		0.0342466	0.0434783	0.0526316	0.0314685		0.0203046	0.0285714	0.0395257		0.0987654				0.0229508	0.0553191	0.0294118
1156																			0.037037																								0.0217391
1157
1158
1159																																					0.0243902
1160
1161		0.0236052					0.0258065				0.03		0.0489914	0.0594059		0.0530973						0.0392157	0.0367454	0.026738		0.0609137		0.0342466	0.0510204	0.0522088	0.0418118		0.0257732	0.0340909	0.0470588		0.0952381				0.026936	0.0606061	0.0444444				0.0202605
1162																			0.0519481
1163
1164																								0.0263158		0.025641		0.028169	0.0239726	0.0436508					0.0237154						0.0204082	0.029661	0.0296296
1165
1166
1167
1168
1169
1170
1171
1172
1173													0.0202312									0.0206186		0.0268817		0.0263158		0.0347222	0.0275862	0.0438247			0.0251256	0.0297619	0.0237154		0.101266				0.0236486	0.0329218	0.0434783
1174																			0.04
1175
1176							0.0219436						0.0406977	0.0459184		0.0456621							0.0269542	0.0271739		0.0578947		0.0272109	0.037415	0.059761	0.0392857				0.0438247						0.02	0.0489796	0.0289855
1177																																					0.0246914
1178
1179													0.0276074	0.027027		0.0331754							0.0219178			0.0326087					0.0251799											0.0208333
1180
1181
1182
1183
1184
1185																			0.0289855
1186
1187
1188
1189
1190
1191
1192
1193
1194														0.0213904
1195
1196
1197
1198
1199
1200																																						0.0218978
1201
1202														0.0310881		0.0246305							0.027027			0.0223464			0.032967		0.0218182				0.0204918
1203																								0.0414201		0.0224719			0.0218978	0.0350877											0.0241379	0.0219298	0.0472441
1204
1205
1206		0.0216346											0.0264026	0.0454545		0.0291262							0.0296736	0.0357143		0.0393258			0.0549451	0.0521739	0.0395683				0.0334728						0.0241379	0.039823	0.047619
1207
1208
1209							0.0228013						0.0327869	0.0466321		0.0295567							0.0295858	0.0365854		0.0388889			0.0547445	0.0482456	0.0390071				0.034632						0.0242215	0.0396476	0.04
1210
1211
1212
1213
1214
1215
1216
1217
1218
1219
1220
1221														0.0292683		0.038835						0.0208333	0.0318841						0.0309278		0.027972											0.0204918
1222																				0.0229008
1223
1224														0.0241546
1225											0.0244821		0.0226629											0.0496894		0.0280899				0.0357143												0.023622	0.04
1226
1227
1228
1229
1230
1231
1232
1233							0.0268657				0.0254403		0.0454545	0.0348259		0.0366972							0.04	0.0519481		0.0611111			0.0468227	0.0452675	0.0355872				0.0318725							0.0433071	0.042735
1234
1235
1236
1237
1238
1239
1240
1241
1242											0.0272374		0.0244648	0.0263158										0.0559006		0.0393258				0.0489796												0.027027	0.0446429
1243
1244
1245
1246
1247
1248							0.03003				0.0416667		0.044586	0.0721649		0.0339806						0.0252525	0.0429448	0.0545455		0.0718232			0.0433333	0.0580913	0.0384615				0.0292887							0.0380228	0.045045
1249
1250
1251
1252													0.0214724	0.040201		0.0289855						0.0252525	0.0267062			0.038674			0.0330033		0.0238908
1253
1254
1255
1256
1257
1258
1259
1260														0.0255102
1261
1262
1263							0.0244565				0.0419048		0.0426829	0.0673575		0.0285714						0.0241546	0.0494186	0.0606061		0.0695187			0.0493421	0.0693878	0.029703				0.0281124						0.020202	0.0332103	0.0431034
1264
1265
1266											0.042471		0.0241692	0.0520833									0.0236686	0.0552147		0.0271739				0.0580913					0.0244898						0.0237288		0.0420168
1267
1268
1269														0.0204082
1270
1271																			0.0298507
1272
1273
1274
1275
1276														0.0201005
1277
1278
1279
1280
1281
1282
1283
1284
1285
1286
1287
1288
1289
1290							0.0204678				0.0285714		0.0228758	0.0294118									0.0200669	0.057554		0.0364583				0.0470085					0.0204082						0.0243902		0.0373832
1291
1292
1293
1294																																								0.0285714
1295
1296							0.0285714				0.0406504		0.0430464	0.0597015		0.0306122						0.0351759	0.0409556	0.0571429		0.0732984			0.04	0.059322	0.0285714				0.0238095						0.0204082	0.0301887
1297
1298
1299							0.0283286				0.0383065		0.0427632	0.0492611		0.0304569						0.0353535	0.0405405	0.057554		0.0740741			0.0365449	0.0588235	0.0284698				0.023622						0.023569	0.0301887					0.0200861
1300
1301
1302							0.0252809				0.0265306		0.0422078	0.0390244		0.0310881						0.035533	0.040404	0.05		0.078534			0.0369128	0.0647773	0.0285714				0.0239044							0.0304183
1303
1304
1305							0.02				0.0263692		0.0229508	0.0336538									0.020339	0.048951		0.031746				0.0441767
1306
1307
1308
1309
1310
1311
1312
1313
1314							0.0250696				0.0421687		0.0459016	0.0654206		0.03						0.035	0.0421053	0.0544218		0.0812183			0.037037	0.0717131	0.0276817											0.030303	0.0280374
1315
1316
1317
1318
1319
1320
1321
1322
1323
1324
1325
1326
1327
1328
1329							0.0231214				0.0385396		0.0448276	0.0590909		0.0341463						0.0257732	0.0409556	0.0522876		0.08		0.0264901	0.0337838	0.0653846	0.0301003				0.0234375						0.022508	0.030303
1330
1331
1332													0.0243056			0.0243902						0.026178	0.0204778			0.0507614					0.0204082
1333
1334
1335
1336
1337
1338
1339
1340
1341
1342
1343
1344
1345
1346
1347
1348
1349
1350
1351
1352
1353											0.0310559		0.0225806	0.046729										0.0402685		0.0304569		0.0202703	0.0209059	0.042471
1354
1355
1356
1357
1358
1359
1360
1361
1362
1363
1364
1365
1366
1367
1368
1369
1370
1371
1372
1373
1374
1375
1376
1377
1378
1379
1380
1381
1382
1383
1384		0.025522		0.0208696			0.0204778				0.0244444		0.0330882	0.0673077								0.0218579	0.0322581	0.0331126		0.0789474		0.0232558	0.037037	0.0702479	0.0454545				0.0237154						0.0237288	0.0247934					0.028125	0.0209059
1385
1386
1387
1388
1389
1390
1391
1392
1393
1394
1395
1396
1397
1398
1399														0.0324074										0.025641		0.031746		0.0230769		0.0434783												0.0255319
1400
1401				0.0202808										0.0276498										0.025974		0.0324324		0.0238095		0.0398406											0.0204082	0.0264317
1402
1403
1404											0.0208768
1405
1406
1407
1408
1409
1410				0.0219092			0.0226537						0.028777	0.0462963		0.0251256						0.0276243		0.0273973		0.0617978		0.0245902		0.0530612	0.0381679											0.0412844					0.0237741
1411
1412
1413											0.0212766
1414																								0.0205479
1415
1416																																					0.0243902
1417
1418																					0.0201342
1419
1420
1421
1422
1423
1424
1425				0.0221519							0.0220751	0.0208333		0.0277778										0.033557		0.0232558		0.0238095	0.0233463	0.0414938												0.0266667
1426
1427
1428
1429
1430
1431											0.0252632		0.0238908	0.0604651		0.0287081						0.0225989		0.0320513		0.0342857		0.0300752		0.048	0.042471											0.0349345					0.0239163
1432													0.0237288	0.0469484		0.0288462						0.0225989		0.0320513		0.0342857		0.0225564		0.0481928	0.042471											0.0387931					0.0238806
1433
1434
1435
1436
1437
1438
1439
1440
1441
1442
1443											0.0344828	0.020202	0.0258065	0.0597015		0.0271493							0.0213523	0.0397351		0.04		0.0298507		0.0491803	0.045283		0.0208333									0.047619					0.0263543
1444
1445
1446
1447
1448
1449												0.020202
1450
1451
1452												0.0205128
1453
1454
1455
1456
1457
1458												0.0252525
1459
1460
1461												0.0252525
1462
1463
1464											0.030303	0.0247525												0.0460526				0.0283688		0.0282258			0.0253807									0.0254237
1465																																						0.0247934
1466
1467
1468
1469
1470
1471
1472
1473
1474
1475
1476
1477																																						0.0234375
1478
1479
1480
1481
1482																								0.0443038				0.0277778		0.021097			0.0213904									0.0247934
1483
1484
1485
1486
1487
1488
1489																																											0.0232558
1490
1491											0.0261682	0.027027		0.049505		0.0251046						0.027933	0.0274914	0.0454545		0.0217391		0.027027	0.021978	0.0272374	0.0431655		0.021164									0.0462185					0.0247934
1492
1493
1494													0.0216718	0.0353535		0.025641						0.0284091	0.0283688	0.0451613		0.0220994		0.0272109	0.0223881	0.0272374	0.0436364		0.0213904									0.0421941					0.0237762
1495
1496
1497												0.0276498
1498
1499
1500											0.0243446	0.0276498	0.0212121	0.0606061								0.0284091	0.0277778	0.0432099		0.0218579		0.0266667	0.0255474	0.0227273	0.0430108		0.0217391		0.024735							0.0411523					0.0233838
1501
1502
1503
1504
1505
1506												0.0230415
1507
1508
1509														0.0248756								0.0215054							0.0258303		0.027972			0.0253165			0.027027	0.0241935	0.0220264			0.0247934	0.0408163
1510
1511
1512
1513
1514
1515
1516
1517
1518
1519
1520
1521
1522
1523
1524
1525
1526
1527
1528
1529
1530																								0.0229885
1531
1532
1533
1534
1535
1536
1537
1538
1539
1540
1541
1542														0.0265252		0.0238727							0.0236686			0.0213415			0.0267261		0.0213523											0.0269608
1543
1544																								0.0201342
1545
1546
1547
1548													0.0201005	0.0350877		0.0225							0.0275735			0.0201729			0.0343348		0.0218121				0.0218688							0.0273349
1549
1550
1551
1552
1553
1554
1555
1556
1557
1558
1559
1560
1561
1562
1563
1564
1565														0.03386		0.0221729						0.0243902	0.0249169			0.0235602			0.0257937													0.0236559
1566
1567
1568
1569
1570
1571
1572
1573
1574
1575
1576
1577
1578
1579
1580
1581
1582
1583
1584
1585
1586
1587
1588
1589
1590
1591
1592
1593
1594														0.0295749		0.0227704						0.033195				0.0283843			0.0315457						0.0221169							0.0268336
1595
1596
1597
1598							0.0217129							0.0299296		0.0203704						0.0262626				0.0254777			0.0256024						0.0215054							0.0259516
1599														0.0246046								0.0221328				0.02537			0.0254111													0.0223752
1600
1601
1602
1603														0.0223368								0.022				0.025			0.0250737													0.0222985
1604
1605
1606
1607
1608
1609
1610
1611
1612
1613
1614
1615
1616
1617
1618
1619
1620
1621
1622
1623
1624
1625							0.0204499							0.0264386								0.0200334				0.0245184			0.0316623													0.021374
1626
1627
1628
1629
1630
1631
1632
1633
1634
1635
1636
1637
1638
1639
1640
1641
1642
1643
1644
1645
1646
1647
1648
1649
1650
1651
1652
1653
1654
1655
1656
1657
1658
1659
1660
1661
1662
1663
1664
1665
1666
1667
1668
1669
1670
1671
1672
1673
1674
1675
1676
1677
1678
1679
1680
1681
1682
1683
1684
1685
1686
1687
1688
1689
1690
1691
1692
1693
1694
1695
1696
1697
1698																		0.0396197																		0.0223267
1699
1700
1701
1702
1703
1704
1705
1706
1707
1708
1709
1710
1711
1712
1713
1714
1715
1716
1717
1718
1719
1720
1721
1722
1723
1724
1725
1726
1727
1728
1729
1730
1731
1732
1733
1734
1735
1736
1737
1738
1739
1740
1741
1742
1743
1744
1745
1746
1747
1748
1749
1750
1751
1752
1753
1754
1755
1756
1757
1758
1759
1760
1761
1762
1763
1764
1765
1766
1767
1768
1769
1770
1771
1772
1773
1774
1775
1776
1777
1778
1779
1780
1781
1782
1783
1784
1785														0.0229645
1786
1787
1788
1789
1790
1791														0.0262009
1792
1793
1794
1795
1796
1797
1798
1799
1800
1801
1802
1803
1804
1805
1806
1807
1808													0.0248092	0.0247525
1809
1810
1811
1812
1813
1814
1815
1816
1817
1818
1819
1820
1821
1822
1823
1824
1825
1826
1827
1828
1829
1830
1831
1832
1833
1834
1835
1836
1837		0.0534759		0.0369181		0.037037	0.033557		0.042328	0.0328947	0.0365297	0.0616114	0.0393443	0.0271318		0.040404	0.0544218	0.049505		0.0460526	0.0503597	0.0352941	0.0371517	0.0422535	0.0456432	0.0410256	0.030303	0.064	0.0381944	0.055	0.0629139	0.0636704	0.0567376	0.0363636	0.0316742	0.0414938	0.0864198	0.0984848	0.0325203	0.0882353	0.0524476	0.0452489		0.0462963	0.0409639	0.0575139	0.049062	0.0583333	0.0629371
1838
1839
1840																										0.0223464		0.025641		0.0216216								0.025641
1841
1842													0.0216606	0.0206612
1843
1844
1845
1846
1847
1848
1849
1850
1851
1852
1853
1854
1855
1856
1857
1858
1859
1860
1861
1862																								0.0212766		0.021164		0.0243902															0.030303
1863
1864
1865																								0.0214286		0.0209424		0.0245902															0.03
1866
1867
1868
1869							0.0248227						0.0295082	0.0318725		0.0207254								0.0212766		0.0512821		0.025	0.0259259	0.0306122												0.0222222	0.038835
1870
1871
1872
1873
1874
1875
1876
1877
1878
1879
1880
1881
1882
1883																								0.0289855		0.026738		0.0353982		0.0203046													0.04
1884							0.0276817						0.0283912	0.0443548		0.0257732	0.0213523							0.0289855		0.0648649		0.0353982	0.0262172	0.0406091	0.02											0.0273973	0.04				0.0206349
1885
1886														0.0325203			0.024735							0.0285714		0.0315789		0.0350877		0.0208333	0.0231788											0.0276498	0.0480769
1887
1888
1889
1890
1891							0.0272109						0.0289389	0.0517928		0.0259067								0.0273973		0.0663265		0.0363636	0.0261194	0.0416667												0.0273973	0.0571429
1892																											0.0204082
1893																0.0209424
1894
1895
1896																																					0.0298507
1897
1898																								0.0273973
1899														0.0237154										0.0205479
1900																			0.025974
1901
1902
1903
1904
1905
1906																								0.02
1907
1908
1909
1910
1911
1912
1913
1914
1915
1916
1917																			0.025
1918
1919
1920
1921
1922
1923																			0.0243902
1924
1925
1926							0.0263158						0.0275229	0.0542636		0.037037	0.0205479					0.0216216	0.0238095	0.03125		0.0609137		0.0380952	0.0264151	0.0541872	0.022293		0.0273973									0.030837	0.0446429
1927
1928							0.0262295						0.0244648	0.0588235		0.0364583	0.0207612					0.0220994	0.0241379	0.0310559		0.0656566		0.0380952	0.0264151	0.0547264	0.028481		0.034965									0.0262009	0.045045				0.0248538
1929
1930																			0.0246914
1931							0.0292208						0.0280374	0.0530303		0.0362694	0.0206897					0.0327869	0.0241379	0.0310559		0.0631579		0.0384615	0.0263158	0.0536585	0.021875		0.0275862									0.026087	0.0446429
1932
1933
1934
1935																0.0208333								0.0304878		0.0216216		0.047619		0.0333333			0.028169										0.0454545
1936
1937
1938
1939																0.0215054								0.0429448		0.0218579		0.0458716		0.0321101			0.028169										0.0462963
1940
1941
1942
1943
1944
1945
1946
1947
1948
1949
1950
1951
1952
1953
1954
1955
1956
1957
1958														0.0284553			0.0241379					0.0333333				0.0384615				0.0240385
1959
1960
1961							0.023569						0.0245399	0.0528455		0.0337079	0.0237288					0.0338983		0.0361446		0.0706522		0.0446429		0.0424528	0.0220126		0.027972									0.0353982	0.0545455
1962
1963
1964
1965
1966
1967							0.0244755						0.0220126	0.0470085		0.027933	0.0236486					0.0271739	0.0200803	0.0331126		0.0691489		0.0347826		0.042654	0.0223642		0.0285714									0.027907	0.037037
1968																								0.0263158		0.0368421		0.0347826					0.028169										0.037037
1969																																					0.0535714
1970																			0.027027
1971																			0.0266667
1972
1973
1974
1975																0.0210526								0.03125		0.03125		0.04					0.0273973										0.0384615
1976							0.027972						0.031348	0.0526316		0.0315789	0.0241379					0.026738	0.0285714	0.0308642		0.0673575		0.04		0.0409091	0.0225806		0.0273973									0.028436	0.0380952
1977
1978
1979
[truncated: 12,223 more rows]
[truncated: 51 more columns]

## Sheet: Table S5
Table S5. Percent sequence variation, or heteroplasmy, in the mitochondrial DNA of wild collected C. nemoralis and C. hortensis, using bam-readcount to infer variants. Position is defined relative to the reference mtDNA length, with a different reference for each snail; blank cells indicate the frequency of the alternative allele was zero.
Position		C. nemoralis																																															C. hortensis
	ID	1	2	3	4	5	6	7	8	10	11	13	14	15	18	20	21	23	25	26	27	29	30	32	33	34	35	36	37	38	39	40	41	66	67	69	71	72	73	76	81	90	97	98	104	105	106		19
	Haploid genome size (bp)	3500000000	3500000000	3500000000	3500000000	3500000000	3500000000	3500000000	3500000000	3500000000	3500000000	3500000000	3500000000	3500000000	3500000000	3500000000	3500000000	3500000000	3500000000	3500000000	3500000000	3500000000	3500000000	3500000000	3500000000	3500000000	3500000000	3500000000	3500000000	3500000000	3500000000	3500000000	3500000000	3500000000	3500000000	3500000000	3500000000	3500000000	3500000000	3500000000	3500000000	3500000000	3500000000	3500000000	3500000000	3500000000	3500000000		3500000000
	mtDNA nuclear genome size (bp)	14942	14450	14941	14844	14205	14941	14939	14450	15434	14451	14204	14449	14449	14206	14451	14941	14451	14451	13958	15325	13956	13958	14204	14202	14202	14449	14202	14206	14452	14693	14206	14691	14452	14845	14400	14942	15066	14844	14446	14844	14397	14622	14445	14204	14449	14207		13989
	Total number of reads (fastp trimmed)	155012968	153770930	155081460	185725750	152482694	176542260	172976588	155593806	161697214	167602068	209588234	126052478	141958552	166147020	147289542	166950308	138775318	166758052	137642830	139551290	160207188	183846270	165950640	209837682	161937182	142552694	166224744	169325740	150461790	155439560	173146616	160582746	149054376	154623558	178409312	177224974	133931650	167694306	148567444	116112830	140233672	193728594	136767958	143274060	146987520	184036480		151758110
	Total number of reads mapped to mtDNA	67419	57629	60318	62151	62315	51574	47571	49567	41824	60771	53779	43530	48024	59091	34711	28162	27569	56103	20919	15840	19336	17499	67734	130458	46007	111128	51678	44584	30372	25106	48185	24901	60915	54918	60537	54291	59545	52112	17196	20932	54786	42533	49441	57056	52499	55072		25867
	Total number of reads not mtDNA	154945549	153713301	155021142	185663599	152420379	176490686	172929017	155544239	161655390	167541297	209534455	126008948	141910528	166087929	147254831	166922146	138747749	166701949	137621911	139535450	160187852	183828771	165882906	209707224	161891175	142441566	166173066	169281156	150431418	155414454	173098431	160557845	148993461	154568640	178348775	177170683	133872105	167642194	148550248	116091898	140178886	193686061	136718517	143217004	146935021	183981408		151732243
	Total number of bases mtDNA	10112850	8644350	9047700	9322650	9347250	7736100	7135650	7435050	6273600	9115650	8066850	6529500	7203600	8863650	5206650	4224300	4135350	8415450	3137850	2376000	2900400	2624850	10160100	19568700	6901050	16669200	7751700	6687600	4555800	3765900	7227750	3735150	9137250	8237700	9080550	8143650	8931750	7816800	2579400	3139800	8217900	6379950	7416150	8558400	7874850	8260800		3880050
	Total number of bases not mtDNA	23241832350	23056995150	23253171300	27849539850	22863056850	26473602900	25939352550	23331635850	24248308500	25131194550	31430168250	18901342200	21286579200	24913189350	22088224650	25038321900	20812162350	25005292350	20643286650	20930317500	24028177800	27574315650	24882435900	31456083600	24283676250	21366234900	24925959900	25392173400	22564712700	23312168100	25964764650	24083676750	22349019150	23185296000	26752316250	26575602450	20080815750	25146329100	22282537200	17413784700	21026832900	29052909150	20507777550	21482550600	22040253150	27597211200		22759836450
	Depth of nuclear genome sequencing	6.64052	6.58771	6.64376	7.95701	6.5323	7.56389	7.41124	6.66618	6.92809	7.18034	8.98005	5.40038	6.08188	7.11805	6.31092	7.15381	5.94633	7.14437	5.89808	5.98009	6.86519	7.87838	7.10927	8.98745	6.93819	6.10464	7.1217	7.25491	6.44706	6.66062	7.4185	6.88105	6.38543	6.62437	7.64352	7.59303	5.73738	7.18467	6.36644	4.97537	6.00767	8.30083	5.85937	6.13787	6.29722	7.88492		6.50281
	Depth of mtDNA sequencing	676.807	598.225	605.562	628.042	658.025	517.777	477.652	514.536	406.479	630.797	567.928	451.9	498.554	623.937	360.297	282.732	286.164	582.344	224.807	155.041	207.825	188.053	715.299	1377.88	485.921	1153.66	545.817	470.759	315.237	256.306	508.782	254.247	632.248	554.914	630.594	545.017	592.841	526.597	178.555	211.52	570.806	436.325	513.406	602.534	545.01	581.46		277.364
	mtDNA to nuclear copy number ratio	101.921	90.8092	91.1474	78.9293	100.734	68.4538	64.4497	77.1861	58.6712	87.8506	63.2433	83.6792	81.9736	87.6556	57.091	39.5219	48.1244	81.5109	38.1152	25.9262	30.2722	23.8696	100.615	153.312	70.0357	188.981	76.6414	64.8883	48.8962	38.4808	68.5828	36.9489	99.0141	83.7686	82.5004	71.7787	103.33	73.2945	28.0462	42.5134	95.013	52.5641	87.6214	98.1667	86.5478	73.7433		42.653
	% reads mtDNA (fastp trimmed)	0.0434925	0.0374772	0.0388944	0.0334639	0.0408669	0.0292134	0.0275014	0.0318567	0.0258656	0.0362591	0.0256594	0.0345332	0.0338296	0.0355655	0.0235665	0.0168685	0.0198659	0.0336434	0.015198	0.0113507	0.0120694	0.00951828	0.0408158	0.0621709	0.0284104	0.0779557	0.0310892	0.0263303	0.0201859	0.0161516	0.027829	0.0155066	0.0408676	0.0355172	0.0339315	0.0306339	0.0444592	0.0310756	0.0115745	0.0180273	0.0390676	0.0219549	0.0361495	0.039823	0.0357166	0.0299245		0.0170449
	No. variable sites (2% filter)	63	57	186	222	46	270	141	134	321	71	42	326	556	73	51	801	293	88	253	426	71	266	54	93	300	66	132	76	138	240	61	220	126	394	383	138	367	409	541	1220	204	334	170	189	161	188		244
	No. variable sites (5% filter)	8	1	5	46	3	13	4	1	33	2	3	2	9	5	3	70	21	5	24	64	20	30	9	14	17	9	15	10	9	44	12	13	21	108	76	38	90	105	85	260	59	46	16	31	28	16		34
	No. variable sites (10% filter)	2	0	1	5	1	7	2	0	17	0	2	0	2	0	0	4	3	2	21	7	16	21	1	1	2	2	1	1	2	18	1	1	7	29	17	10	21	19	30	30	13	9	3	5	5	5		17
	Mean % variation per site (including invariable sites)	0.0205746	0.00996163	0.0389379	0.0623749	0.0102919	0.0773625	0.0290644	0.0256887	0.111191	0.0130761	0.00945387	0.0589942	0.112897	0.014489	0.00975295	0.18152	0.0712925	0.023619	0.110271	0.116069	0.0576633	0.108862	0.0142201	0.0230187	0.0625224	0.0188775	0.0299569	0.0171112	0.0309398	0.0843993	0.0163111	0.0448408	0.0352136	0.144702	0.107314	0.0566861	0.110735	0.130909	0.202787	0.356946	0.0652221	0.087509	0.0420519	0.0475873	0.0424426	0.0439608		0.0824899
1
2
3
4
5
6
7																														0.027933
8																				0.243001
9
10																																																	0.236111
11													0.027907
12														0.021097																																			0.235474
13																																				0.042623
14
15
16																		0.0851064																0.0272727
17
18																					0.0232558
19
20
21
22
23													0.0244898
24																																				0.0277778										0.0216216
25
26
27
28
29																																				0.0291005
30													0.0218182
31																																								0.0714286
32
33																																				0.0307692
34
35
36
37
38
39														0.0238908
40
41														0.0228758
42													0.0204082					0.0744681
43																										0.0234604
44
45
46
47
48
49																		0.0505051
50													0.022508																							0.0275862
51
52													0.0219436
53																																																	0.253117
54
55																										0.0212766
56
57
58																																				0.0366379
59
60
61
62																		0.0410959								0.0227273
63
64
65
66
67																																				0.0265306
68
69
70
71																										0.0288462
72																						0.410256
73																				0.0301205
74
75														0.0324826
76																																			0.0233051
77																			0.0233051																									0.0212766
78
79																						0.411765
80																																																	0.272512
81																									0.0214286
82
83
84
85
86													0.0207254									0.399267
87
88
89
90																							0.020979
91
92
93
94
95
96
97																																									0.0261438
98
99																							0.300469
100
101														0.0251889
102
103																			0.0215054							0.0207373
104
105
106
107
108
109
110
111
112
113
114
115																							0.368664
116
117																																																	0.252439
118
119
120
121														0.0249377
122
123																			0.0299145
124																							0.385321
125
126
127
128
129
130																																		0.0417423
131
132													0.0233766																					0.020073
133																																				0.0209424
134
135
136																							0.39485
137																				0.0331126
138																																		0.0240296
139
140
141
142
143
144
145
146
147
148
149																				0.0909091
150																							0.425703
151
152
153																																																	0.246002
154																				0.100629
155																																		0.0288288
156
157
158
159																																		0.0361664
160																							0.429719
161
162
163																				0.442029														0.0214669
164
165
166
167
168
169
170																																									0.0252101
171																							0.422642
172
173
174
175
176
177
178																							0.430769
179																				0.469595			0.423077																										0.241916
180
181
182																																		0.0323741
183										0.021148
184																							0.442308																										0.768485
185
186
187
188																				0.485531
189
190
191
192
193
194																			0.0208333
195
196
197																							0.457447
198
199
200
201																		0.0301724
202
203
204
205
206										0.0220126
207																							0.473868
208
209
210
211
212																																		0.0438931
213
214																				0.540625
215
216
217
218
219
220
221
222																										0.0280172
223
224																				0.526646
225
226
227
228
229
230
231
232																									0.0204918
233
234																																								0.110553
235
236
237
238
239
240
241
242																				0.480263																0.0555556
243																				0.478689
244
245
246
247																																				0.061706
248																				0.495114																0.0234657
249
250																							0.408759
251
252
253
254														0.0227848
255
256
257																							0.361111
258																							0.365079													0.118774
259
260																							0.360784													0.023166
261																				0.512658
262																																								0.0258216
263																							0.362205
264
265																																								0.0397196
266
267																							0.367589
268
269
270																																				0.129293				0.0277136
271																				0.501577
272																																				0.0360721
273																																				0.056				0.029148
274																																															0.0205993
275														0.0209424
276
277
278																																				0.047619										0.0285714
279																0.0257235
280																																				0.0256917
281
282
283
284																																														0.0230088
285																		0.0238095																						0.0235294
286																			0.0279898
287																		0.0200803
288
289
290
291																																				0.0316206
292
293
294																																				0.0256917
295																																								0.0330189
296																																														0.0401396
297																			0.02267
298																																								0.037037
299
300
301																																																	0.448878
302
303
304
305																0.0309278																														0.0484429
306
307																			0.022113																	0.0273109
308
309
310
311																																													0.0233393
312
313
314																				0.385159
315									0.0351288											0.352518
316																		0.023166																													0.0201465
317
318
319																																															0.0201097
320																																																	0.710754
321
322																				0.361624
323
324
325																0.0280702
326
327																																								0.0472441
328
329																																				0.035343
330
331																				0.365314
332
333
334
335
336																						0.0444444																		0.0226629
337																																														0.0218182
338
339																																								0.0406977
340
341									0.0257611
342
343
344																																															0.0224138
345
346
347
348									0.0229358
349																																												0.0375587
350
351																						0.0215827
352
353
354																																														0.0248566
355
356																																									0.02
357																							0.442446
358																																												0.0315534
359
360
361
362
363
364																							0.413793
365
366
367
368
369
370
371																							0.0318471
372
373
374																						0.0204082	0.0245399
375
376
377				0.0205128																																					0.0258065
378																						0.027027																								0.0276753
379
380
381
382
383																				0.454023
384
385
386
387
388
389
390
391
392
393
394
395
396
397
398																																																	0.0957854
399
400
401
402																						0.0206897	0.0254777
403
404
405
406
407
408																						0.0212766
409
410
411
412																							0.025974
413
414
415																							0.0248447
416
417
418
419										0.0275482
420
421																				0.476048
422
423
424																							0.0384615
425
426																							0.0322581																						0.0504348
427
428																				0.455975
429
430
431										0.028169												0.0379747
432
433
434																																													0.0965392
435																				0.452769
436
437																																													0.0544465
438
439
440
441
442																																													0.100365
443
444										0.0306407																																			0.0386029
445																												0.0209581
446
447																							0.0263158
448																							0.0261438																						0.0665468
449										0.0280112													0.0263158																						0.0288809
450
451
452
453
454
455																																													0.0362976
456
457																						0.025641
458																																													0.0237226
459
460
461
462																																													0.0567766
463																							0.0202703
464																																													0.0529197
465																																													0.0526316
466
467
468
469
470
471			0.020202
472
473										0.0371429
474																						0.05625
475																																													0.036036
476
477
478																																								0.0340136					0.0341727
479
480
481
482
483																													0.0205479																0.0221402
484
485
486
487
488
489
490
491																																													0.0604915
492
493																																			0.0255102										0.0300188
494																												0.0872781
495
496
497			0.0209205
498										0.0229885
499
500																																													0.0298507
501
502																												0.0384047
503																																			0.029703										0.0338346
504																												0.0311111
505
506
507
508																												0.0369276							0.0221675
509
510										0.0386905
511																																			0.0298507
512
513																																													0.0357815
514
515																																													0.0243902
516
517
518
519
520																								0.0880759
521
522																												0.0344828
523																								0.0284553												0.0586735									0.0205607
524																												0.0267857
525										0.0345912																										0.0474934
526																																				0.0882353
527
528																								0.0458839
529
530																								0.0243243
531																																				0.0207792			0.0277078
532																																				0.0548303
533
534																								0.0390625											0.0380952
535
536																																				0.122715
537																																				0.0580475
538
539																																				0.0318302
540																																				0.024
541
542
543																																													0.0210325
544
545																																																	0.0204082
546										0.034375
547																																															0.0611205
548																								0.0206718
549
550																																			0.0586907
551																										0.0740741		0.0276923
552																																				0.060686
553																							0.024			0.0300926										0.0418848
554
555										0.0332326													0.024
556
557
558
559																							0.0234375			0.0568182
560															0.0310345
561																							0.0238095	0.0277045	0.0999231	0.0275229
562																																							0.029703
563																									0.0313456														0.0222772
564										0.0238095																										0.108635
565																										0.0536913
566																										0.0290828									0.0417582	0.0526316
567															0.0258621
568																																				0.0303867			0.037037
569																								0.0250991	0.0568356
570																																			0.021645
571																									0.0240497											0.058011			0.025
572
573										0.0257143																		0.0378549
574																																				0.0296496											0.0231729
575																									0.0609023
576																									0.0218373
577																				0.0327869				0.0216216
578																																				0.0867209			0.0395062
579																										0.034642
580																																				0.0408719
581																										0.0483871																					0.0225694
582																							0.0314961			0.0228311
583																																				0.0478723
584																																			0.0206422	0.0313316
585
586																																				0.0656168
587
588
589																									0.0280516
590
591																									0.0304646											0.0358974
592																									0.0298393	0.0226757
593
594																																							0.042394
595																										0.020595
596
597
598
599																								0.0333797
600																										0.0316742
601																																																	0.0211864
602																									0.0294802											0.0589744
603																												0.029734								0.0231362
604																								0.0275103
605
606
607																																0.0200445
608																										0.0398126
609								0.304124
610																									0.0345098
611
612										0.020649																0.0215827
613
614
615
616																																															0.021164
617																						0.0251256				0.0308789										0.0240964
618																									0.0447284											0.0408654
619
620
621
622
623
624
625
626																																				0.0372093
627										0.020649
628																		0.0202429																													0.0210896
629																																								0.0604027
630										0.0201729																0.0507614
631
632																																									0.0273224
633
634																																								0.0753425
635																										0.0469136										0.0288889											0.026455
636
637
638
639
640																									0.0423661																						0.0210896
641
642
643																																								0.459574
644
645										0.02															0.0314713
646
647
648
649																																															0.0229277
650
651
652																																															0.0227273
653
654
655
656
657																		0.0207469		0.0363636
658																																															0.0208333
659																				0.0363636																				0.497942
660																										0.0248139
661																		0.033195					0.0215827																							0.0204461
662
663																							0.0215827
664
665
666
667
668																																								0.515748
669																				0.0368098																											0.0213523
670
671																				0.0372671																					0.032967
672																		0.0305344
673															0.0208333
674																						0.0252525
675
676
677																				0.0377358			0.0218978
678										0.0230548
679
680																				0.0382166
681
682
683																																									0.0427807
684
685																				0.0320513			0.0289855
686
687																							0.0217391
688																																															0.020794
689
690										0.0264706
691
692																				0.044586
693																		0.0305344
694																																								0.560606
695																							0.0272109
696										0.0268657
697
698																							0.0268456
699																							0.0266667
700
701
702
703
704																																								0.557252
705
706
707
708
709
710																				0.0310559																									0.0220884
711
712
713
714
715
716																							0.0347222
717
718
719
720																				0.0242424																									0.0217391
721
722																							0.0211268																	0.512295
723																				0.0242424			0.0211268																	0.504098
724																				0.0242424
725
726
727
728														0.0238727									0.0294118																	0.504167
729
730
731														0.0234987
732																							0.0583942
733
734															0.0205224
735
736
737
738
739																																																	0.0225564
740
741																																								0.565891
742																							0.0359712															0.0292276
743																							0.028777															0.026971
744
745																																															0.0237154
746																																							0.285393
747
748																																													0.039548
749
750
751																																								0.549801
752														0.0271003
753																							0.0229008
754
755
756
757																				0.0253165
758
759																							0.037594															0.0233051
760																							0.0225564
761
762
763
764																														0.0226537										0.535714			0.0462555
765
766
767
768																																																	0.030303
769																																0.0224719
770																																													0.0276134
771
772																																															0.0299625
773
774																																						0.0215054				0.0655391
775
776																																										0.0297872
777
778																																						0.0264901					0.0376106
779
780																				0.0419162
781
782																				0.0239521																					0.0309278
783																																										0.0786026
784
785																																										0.0461538				0.0744879
786																				0.0245399																						0.0553097
787																																										0.0352423			0.0261569		0.0231214
788																																														0.0537037
789																																										0.0594714	0.0457516						0.0456274
790																																										0.0243902
791
792																				0.0308642
793																							0.024																			0.0288889				0.0764925
794																																								0.493776			0.021978						0.0237154
795																							0.0238095																							0.0318352
796																				0.0246914																											0.0285714
797																																										0.138393
798																																											0.0219298
799																																														0.0557621
800																																														0.0238532
801																																								0.439815									0.0234375
802																																								0.439815		0.0422222			0.0235294		0.0398482
803
804																																								0.439815
805
806																																														0.0311927
807																	0.0204778			0.0254777																				0.443925
808																																										0.155361							0.0321285
809
810
811																																								0.449074					0.0241449
812
813																																										0.0942982				0.0609982			0.0423729
814																				0.0261438
815																																									0.035					0.0332717
816																																														0.0388889
817																				0.0384615																						0.0543478
818																																										0.0498915							0.0576132
819
820										0.0225806																																0.0240175			0.0224949
821
822
823																	0.020979			0.0592105																						0.0220751					0.03861
824
825										0.022082
826																																										0.0221729
827																										0.0216216																							0.0313725
828
829
830
831										0.021875
832
833																	0.0246479																								0.0394089
834																																										0.0538793				0.0243446
835
836																							0.0289855																		0.040201
837
838																																												0.0572597			0.030888
839																																															0.0272904
840																							0.0220588
841
842																																									0.0412371	0.0798226				0.032381
843										0.0239521
844																							0.0222222																			0.0241228				0.0210728	0.0346821
845
846																	0.024055																											0.0355649
847
848																		0.023166																										0.0252632
849																																											0.0230769
850																							0.0217391																								0.0308285
851																																								0.469231		0.0214592				0.0331384
852																																												0.0506073
853																																															0.0362595
854																							0.0211268
855																		0.024
856
857											0.0220713																																				0.0362595
858
859
860
861
862																	0.0314685																														0.0338983
863
864										0.0278552								0.027451																												0.0460922
865																										0.0280612
866																																												0.0203666
867
868																																										0.0503282
869																																												0.0350515
870																							0.0206897
871
872															0.020073								0.0208333			0.020202
873										0.0268097
874																																														0.0264228
875
876								0.0248139		0.0241935
877																							0.0202703
878																										0.0225
879
880																																															0.0437262
881
882										0.0320856
883																											0.0814273																				0.0349515
884
885
886																											0.0300546																				0.0452756
887
888
889
890																										0.02267
891																		0.0272374									0.0401826
892
893																										0.0203562
894																																														0.0273109
895																																															0.0536398
896															0.0207972
897																											0.0392507
898																		0.0304183
899															0.0224913
900																				0.0235294
901																																								0.3379
902								0.0304569															0.0413793
903																							0.0206897																										0.0206186
904																										0.025641																		0.021978
905
906				0.0233463
907														0.0328767				0.023166																										0.0222717
908																				0.0233918																				0.313725
909								0.0225564
910																																															0.0492424
911																											0.0268336
912
913																																															0.0490566
914				0.023301																0.035503							0.0240427
915																																								0.296482
916											0.0214669
917																																												0.0422222
918													0.0318302
919
920				0.0255403
921
922
923
924				0.0260521
925											0.0230088		0.0243243
926
927
928																										0.0340633															0.0410256
929
930
931
932				0.0264766																							0.0205541
933																					0.0446429
934
935				0.0263158
936										0.0364583
937																										0.0258216
938
939
940																																															0.0240741
941																																					0.0316027
942
943																																															0.0355805
944
945											0.022807
946																																					0.0389908
947																									0.0219409
948
949
950								0.0221675						0.0351351
951
952
953				0.0245902
954																																							0.0200501
955
956
957														0.0285714
958
959
960
961													0.0398936
962																											0.0285459
963											0.020073
964
965
966
967																											0.0238305
968													0.0366492
969
970
971																																					0.0307329
972														0.020202
973
974
975										0.03125																											0.0382775
976
977
978										0.0280612
979																																									0.0209424
980
981
982
983
984													0.0208877
985													0.0205128
986
987		0.0205339									0.025
988
989
990
991
992														0.022113
993
994
995
996
997													0.0203562
998																																					0.0203046
999
1000
1001
1002
1003													0.0255754
1004
1005
1006
1007																																											0.0300752
1008										0.0241935
1009
1010
1011										0.0243902
1012																																											0.028133
1013
1014
1015
1016														0.0335731																							0.0206186
1017
1018
1019
1020																				0.0290698
1021											0.021611
1022
1023																																											0.0477528
1024											0.027833
1025														0.0338983
1026																		0.0218341
1027													0.0300752
1028																																					0.0519481
1029
1030
1031																				0.0218579
1032
1033
1034
1035																																											0.043956
1036										0.021164			0.0299252																																				0.0264151
1037																																											0.0214477
1038
1039																																											0.0309278
1040																				0.0223464
1041																																											0.0310881
1042
1043
1044														0.0323383
1045														0.0349127				0.0207469
1046																																											0.0231959
1047
1048					0.0700855						0.0288809
1049
1050
1051														0.0230179																							0.0263158
1052																																																	0.0446097
1053																																																	0.0222222
1054																																														0.0355731
1055													0.0234375
1056													0.0335052							0.0229885
1057
1058					0.0200669
1059
1060
1061																																														0.0253906
1062					0.0582363													0.0257511
1063														0.0301508
1064
1065																		0.0213675	0.0200893
1066																																									0.0227273
1067
1068
1069
1070
1071										0.0213333
1072																	0.0204082
1073					0.0713101																																				0.0232558
1074													0.0289474
1075
1076
1077
1078					0.0549085
1079
1080
1081
1082
1083					0.0272109					0.0215633
1084
1085
1086
1087														0.0366492
1088
1089																		0.0299625																							0.0243902		0.0393701
1090
1091
1092
1093
1094																																									0.0253165
1095														0.0225564
1096																																									0.0254777
1097
1098													0.0332481
1099					0.0302013																																										0.0253165
1100
1101
1102																																											0.0457143
1103
1104																		0.0225564
1105
1106
1107					0.0271186																																				0.0434783
1108												0.028626
1109
1110
1111
1112
1113																																											0.034188
1114
1115
1116
1117
1118																																									0.0320513
1119																		0.0261194
1120																																															0.025
1121														0.0326087																																0.0239521
1122
1123																																															0.0276008
1124														0.0403226
1125
1126
1127
1128
1129
1130
1131
1132
1133					0.0262295
1134
1135													0.0298103
1136
1137																																								0.021978
1138																																														0.026975
1139																																								0.021978
1140
1141
1142																																									0.0546875
1143
1144
1145
1146
1147																																															0.0355731
1148														0.0320988
1149
1150
1151																																								0.0210526
1152																																												0.0259179
1153																																															0.0338645
1154
1155															0.02																										0.023622
1156																																									0.0625
1157				0.0209644
1158
1159													0.0299252
1160
1161
1162																																														0.0369004	0.0218254
1163
1164
1165																																												0.0281996
1166															0.0202578																												0.0227273
1167
1168
1169														0.029703																																	0.0390625
1170
1171
1172														0.0222222
1173																																											0.025788
1174
1175
1176																																									0.0656934
1177
1178														0.0215311
1179																																									0.0294118
1180																																															0.0385356
1181																																									0.0869565
1182					0.0231729																													0.0229008
1183
1184
1185
1186										0.027933
1187														0.0223881
1188
1189
1190
1191																																												0.0241228
1192
1193
1194																																									0.0559441
1195
1196
1197
1198
1199
1200
1201
1202
1203																																									0.0422535
1204												0.024952																																			0.0211538
1205
1206																																								0.0340909
1207
1208
1209
1210																																									0.023622
1211																																									0.0238095
1212																		0.0211864																							0.0241935
1213
1214														0.0216346
1215																																												0.0223714
1216																																									0.024
1217
1218																																								0.0253165
1219
1220																																								0.025641
1221																																								0.0253165	0.0247934
1222																																									0.0247934
1223																																		0.0219124
1224																																												0.0275229
1225																																								0.025641							0.0299065
1226
1227																		0.0246914																						0.0361446	0.0254237
1228																																								0.0235294
1229
1230																																								0.0232558	0.05
1231																			0.0203666																						0.0495868
1232
1233														0.0253456
1234																																									0.0238095
1235																			0.0205761
1236																																								0.0348837
1237
1238														0.0227273		0.0231023																								0.0430108
1239																																									0.024
1240
1241															0.0210325
1242																																								0.040404
1243
1244
1245																																									0.030303
1246
1247																																								0.0291262
1248
1249																																								0.07
1250
1251
1252
1253
1254
1255																																								0.029703							0.0276243
1256														0.0292135
1257
1258																			0.0224033																												0.0241636
1259																																								0.08
1260
1261																																								0.0294118
1262														0.0204545
1263																																									0.0296296
1264
1265																																								0.0947368			0.0208955
1266															0.028626																									0.0416667
1267													0.0229885																												0.0538462
1268
1269																																								0.0215054
1270
1271																																								0.0421053
1272
1273													0.0212766						0.0258449
1274									0.0201794																																0.0555556
1275																																								0.0631579
1276																																											0.0215385
1277																																								0.0588235
1278																																									0.0294118
1279
1280
1281
1282													0.0229358
1283															0.0284091
1284																																								0.0206186	0.0310078
1285																																								0.0412371
1286														0.0334076																										0.0309278	0.0230769
1287
1288																			0.0308642
1289														0.0337838
1290
1291																0.0233333			0.0306748																					0.0421053			0.103226
1292
1293
1294													0.0252294
1295															0.0284091
1296					0.025641																																			0.0319149			0.0260586
1297													0.0344828																										0.0212202	0.0210526			0.0422078				0.0321285
1298														0.0208817
1299																																								0.0210526
1300													0.0395349																											0.0526316							0.0342742
1301																																											0.0592105
1302																																								0.153061	0.0229008
1303
1304
1305
1306
1307					0.0290598
1308																																								0.0294118
1309													0.0258824																																		0.0287474
1310				0.0391061											0.0204082
1311																																											0.0291262
1312																																															0.0245399
1313
1314
1315
1316																															0.0217391
1317																																											0.0382166
1318																																											0.0318471
1319					0.0223368
1320																																									0.0252101
1321																			0.0287474
1322
1323							0.0206897
1324																																															0.0361702
1325												0.0212355
1326
1327																																															0.0235043
1328
1329																																											0.0935484
1330													0.0258216																																		0.0364026
1331
1332
1333																																											0.0480769
1334															0.0221402
1335
1336				0.0258449																															0.0432692						0.0743802		0.0487013				0.0238612
1337
1338
1339							0.0236407																																				0.0416667				0.0254237
1340
1341
1342																																									0.0252101
1343																																			0.198511								0.0816993				0.0254237
1344																																			0.0831296
1345																																											0.0231023
1346
1347
1348																						0.0265957																			0.0243902		0.0418006				0.0405117
1349																																				0.0209125							0.0511182
1350
1351																																									0.0245902		0.0618893
1352
1353																																			0.026506
1354																																									0.0330579
1355
1356				0.0295858																																							0.0590164
1357																																			0.1133
1358																																				0.0223881
1359																																									0.032
1360																													0.02
1361												0.0211946
1362															0.020073
1363																													0.0200501												0.023622
1364									0.0241546																														0.0479616		0.0393701
1365							0.0289855								0.0345455
1366
1367																																											0.0945946
1368																																			0.141791								0.037037
1369																																															0.0450644
1370																																			0.0298507
1371																																							0.179551								0.042735
1372							0.0270936																																0.0738916
1373																																			0.0920398
1374
1375																																															0.0280778
1376																																															0.0606061
1377																																0.021978			0.0719603						0.0294118						0.0261438
1378					0.0271739																														0.0298507				0.0390244								0.0217391
1379																																								0.0350877	0.0296296						0.0561555
1380
1381																																							0.0243309
1382
1383																																											0.0338983
1384
1385							0.0268949																																0.110837
1386																																			0.0225564				0.0322581
1387
1388									0.020979
1389
1390																																							0.0340633
1391																																											0.0392857
1392
1393																																								0.0446429	0.0222222
1394																	0.0201342																		0.05
1395
1396																																							0.125874	0.0344828							0.021322
1397
1398																																			0.0273632				0.0398126
1399
1400																																											0.0207612
1401															0.0260417																								0.09447
1402																																			0.0906801
1403																																															0.0251046
1404																																0.0220264
1405																																							0.0774648
1406																																							0.0536131
1407																																											0.0228758
1408																																															0.0477178
1409
1410
1411																																			0.0597015				0.0258216		0.0272109
1412																																															0.0222222
1413							0.0219512																																		0.0272109
1414																																			0.02267
1415																																															0.0384615
1416															0.021164			0.0226244
1417
1418
1419
1420
1421
1422																																							0.0589623		0.0202703						0.0257426
1423						0.020073																																									0.0257426
1424
1425																																									0.0201342								0.040724
1426																																							0.0425532
1427
1428																																			0.0426667
1429
1430																																							0.0722611								0.0529532
1431			0.0243902			0.0305927
1432
1433
1434
1435
1436																																																	0.0225225
1437																		0.0239234
1438
1439																																			0.0276243				0.0486111
1440																		0.0236967
1441																																			0.0334262
1442															0.0344203																	0.0222222							0.0257009
1443																		0.0288462																							0.0205479
1444
1445															0.023766																									0.0314961
1446																																								0.0472441									0.0321101
1447
1448
1449																																									0.0208333
1450
1451
1452
1453																																									0.0202703
1454
1455
1456																																							0.0430622								0.0279441
1457																																0.0200445
1458
1459										0.0213415																																					0.0314961
1460						0.0265152
1461
1462																																																	0.0227273
1463
1464										0.0240964								0.0309735
1465																																									0.02
1466
1467
1468
1469														0.0212766
1470										0.0234604								0.0277778																						0.0487805
1471																																								0.0487805
1472
1473																																									0.02
1474
1475														0.0297483																																	0.0212355
1476																																								0.0465116
1477																																			0.0241935
1478
1479																		0.0228311																							0.0211268						0.0215264
1480																																															0.0234375
1481															0.0273723
1482						0.0257353																																			0.0211268
1483
1484															0.0275229
1485																																									0.0215827
1486													0.0208333					0.0410959
1487
1488																																			0.0325203
1489				0.0212766
1490														0.0406699
1491										0.0236686							0.0221402
1492
1493
1494
1495																																															0.0298211
1496															0.0279851
1497																		0.0418605
1498
1499														0.0308789	0.0262172																									0.0555556
1500
1501													0.0209974
1502															0.0248092
1503
1504
1505																																							0.0269608
1506
1507
1508
1509
1510													0.0258398									0.0254237																		0.0451128
1511															0.0294695
1512
1513																																								0.0444444							0.0255403
1514
1515
1516																																															0.0290698
1517			0.0224033	0.0207469
1518
1519																																								0.046875
1520
1521																		0.0368664
1522
1523														0.0423529																						0.0243902
1524
1525																			0.0234542																												0.0307102
1526
1527																		0.0272727
1528
1529														0.0358852
1530																		0.0276498																						0.024
1531																			0.0355649
1532																																				0.0262626
1533
1534													0.0318627
1535																																				0.0200401				0.0465116
1536
1537
1538														0.0400943	0.023301
1539
1540													0.0275689						0.0227273
1541															0.0217822
1542																		0.0622222
1543
1544																																						0.0510638
1545																		0.044843
1546
1547																			0.0350515
1548																		0.0267857
1549													0.0299252
1550
1551																																						0.145055
1552																																						0.0745614									0.0359168
1553								0.0259366
1554
1555																																															0.037594
1556														0.0547945
1557
1558																			0.0253165												0.0203046							0.0317125
1559																																				0.022											0.0356473
1560
1561																																						0.0248963
1562
1563
1564																																															0.0286807
1565															0.0283019																					0.021611		0.0649895
1566
1567													0.0251889
1568
1569
1570
1571
1572					0.0243902													0.0815451
1573																		0.042735
1574															0.021978
1575					0.0696721													0.0808511			0.05
1576																																						0.0868644
1577						0.0205832									0.0294118
1578																		0.0381356
1579																															0.0571429																0.0422265
1580
1581					0.0337972																																	0.0714286		0.0247934	0.0239521
1582																			0.0217865																	0.0313112
1583
1584																		0.0258621
1585					0.0741483																																	0.0543933
1586					0.0200401																														0.0252525			0.0231579
1587																		0.0434783
1588																																															0.0371058
1589																															0.0283019
1590
1591																																			0.0452261												0.0371058
1592
1593
1594
1595					0.0238569
1596																		0.0371901																							0.0233918
1597																		0.0778689
1598
1599
1600
1601					0.0330739									0.0449438							0.0652174
1602					0.0214844																														0.0841837			0.0441176
1603																			0.0243408
1604
1605
1606
1607
1608																					0.0289855					0.0207039
1609
1610																																						0.0405983
1611																					0.0223881
1612																					0.0222222																				0.0301205
1613					0.0732673
1614																		0.0726496																	0.0841837				0.0663391
1615					0.0332681
1616
1617					0.0490196													0.0672269																	0.0278481
1618																																															0.0218579
1619																																						0.0213675	0.040404
1620					0.0464217												0.0209059																		0.0203046
1621
1622																																			0.0223325			0.0215517
1623					0.0271318
1624																	0.0202703
1625																																			0.0222772											0.0213144
1626																		0.042735
1627					0.0701754
1628
1629					0.0295858
1630																																							0.110526
1631														0.0522565																											0.0271739
1632					0.0258449									0.0428571																	0.0277778
1633					0.0359281														0.0302376
1634														0.0423529
1635					0.0381526												0.0652921	0.0468085
1636																			0.0280172
1637														0.0280374
1638										0.0230548								0.0257511
1639
1640					0.0505051										0.0239411
1641																		0.0508475								0.0219298
1642																															0.028436								0.0817942
1643
1644																		0.0254237								0.0305677													0.0311688
1645																																							0.0363636
1646														0.0212264
1647																		0.0462185
1648
1649															0.0295749																							0.0242826
1650																																							0.0290237
1651					0.0610998					0.0235988
1652																																							0.024
1653																		0.0208333					0.0372671												0.0273632				0.0344828
1654																																															0.0404412
1655																																			0.02
1656														0.0443925				0.0205761					0.038961
1657																		0.0288066
1658															0.0275735				0.0254237
1659
1660																		0.0326531																							0.0268817
1661																	0.04947
1662
1663																																							0.021978								0.0393258
1664																							0.0384615
1665																		0.0578512					0.0384615
1666
1667					0.0371094					0.0267857
1668																	0.0311419																		0.0257069
1669
1670															0.025974
1671										0.0357143								0.0206612
1672																																															0.0403071
1673														0.0374707																					0.035533
1674
1675					0.0368217
1676														0.0232558	0.0297398								0.0377358
1677
1678
1679																																							0.026087
1680																										0.0353982
1681										0.0321637							0.0594406
1682
1683
1684					0.0326296								0.026455																	0.0244755																	0.0338346
1685																																						0.0395604
1686																		0.044898
1687													0.0260417																	0.0315789
1688																		0.0204082
1689																																						0.0200893			0.0295567
1690																																															0.0297398
1691
1692																		0.0251046																							0.0241546
1693																		0.0338983
1694										0.0319767				0.0323383
1695																		0.029661
1696																		0.0214592																					0.022792
1697
1698
1699
1700														0.0277078
1701																																							0.0344828
1702
1703
1704
1705
1706
1707
1708
1709																														0.0205479					0.0238095				0.0317003
1710										0.0276243
1711													0.0286458
1712														0.0229592
1713																		0.0219298																							0.0291262
1714
1715
1716
1717																				0.0379747
1718
1719
1720																				0.0295359																			0.0273224
1721																																				0.0225141
1722																				0.0252101
1723																											0.0202765
1724						0.0203327								0.0253165																0.027027
1725
1726													0.0278481						0.028103
1727
1728
1729
1730																																											0.0222222
1731																		0.0238095		0.0241935																					0.025641
1732											0.0215947							0.0483871
1733																							0.0242424
1734																		0.0229885																							0.0408163
1735											0.0214168		0.0375
1736
1737																																							0.0218579
1738																														0.0213523
1739
1740																		0.0304183		0.0285714
1741																																									0.0263158
1742
1743																																									0.0471204
1744
1745														0.0209974
1746																																									0.0505051
1747																		0.0240964
1748
1749
1750																				0.0244898
1751														0.0263158
1752														0.0262467
1753
1754
1755																		0.0208333																							0.0441176
1756													0.023753									0.0258621
1757
1758																				0.0235294
1759
1760
1761																				0.027451						0.0251142
1762										0.0210526			0.031477
1763													0.031941
1764																				0.0230769
1765																														0.0253623
1766													0.0318627
1767
1768													0.0249377																	0.0288809
1769														0.0293333
1770
1771
1772														0.0286458
1773																		0.0238095																					0.0214477
1774
1775																	0.0212766
1776																	0.0212766	0.055336
1777
1778																	0.0255319
1779
1780																																							0.0213333
1781
1782
1783													0.0201005
1784
1785
1786
1787																	0.026087													0.0254545
1788
1789
1790
1791														0.030303												0.0284464
1792											0.0214669
1793
1794																																						0.0833333			0.0276243
1795													0.03
1796
1797
1798																																									0.0277778
1799																																						0.0286976
1800																																						0.0264317			0.0276243
1801											0.0243902																														0.0502793
1802
1803
1804													0.0220049																									0.0309735
1805																	0.0257511
1806
1807
1808														0.0234375																								0.0292793
1809																		0.0292887																							0.0434783
1810																																						0.108352
1811
1812																		0.0539419																							0.043956
1813
1814																	0.0309735				0.0294118
1815																		0.0284553								0.0347648												0.0202247
1816
1817
1818
1819
1820																	0.0358744
1821
1822																																						0.107623
1823																	0.0226244
1824																																						0.0267857
1825																																						0.0355556
1826
1827																		0.0336134
1828											0.0201005																														0.0506329
1829									0.027027
1830																		0.0386266																				0.0327511
1831
1832														0.0225																								0.0328228
1833																		0.0376569																				0.0304348
1834																			0.0415704
1835														0.0454545			0.0307018
1836																										0.021097
1837																			0.0302326
1838
1839
1840																																									0.0503145
1841									0.0285714								0.0221239
1842																	0.0304348	0.0576132
1843													0.0282353																									0.0404494
1844									0.0306604								0.026087
1845
1846													0.0258824																					0.0408526				0.0290828
1847									0.0261905					0.0227848
1848																																									0.0472973
1849																																									0.0463576
1850
1851										0.0272953																								0.0683919							0.0596026
1852																																		0.0202952
1853																																				0.0211268
1854																																		0.1171
1855													0.0241546																									0.0204545
1856
1857
1858																			0.0209302
1859																	0.0318182
1860
1861
1862																																				0.0214286
1863																														0.0217391								0.0224215			0.0479452
1864
1865																	0.0313901
1866
1867																																			0.0527859
1868																																									0.0482759
1869																		0.0426357																	0.0534125
1870																			0.0207852																0.0818182
1871									0.0322581					0.0255754			0.0315315														0.0253623							0.0204545
1872									0.0299539									0.0503876																0.0423077
1873																			0.0461894
1874									0.0323326					0.0280612
1875
1876																		0.030888	0.0393519																0.0395137
1877
1878																																		0.0482625												0.0229008
1879
1880																																			0.10061
1881																	0.0456621																		0.0513595			0.0366972			0.0457516
1882
1883									0.027907																									0.06917		0.0210526		0.0207852
1884																	0.0319635																		0.0391566
1885
1886									0.0283019					0.0206186			0.0229358
1887																														0.0221402				0.0254902
1888																			0.0364465
1889														0.0410256																								0.0207852			0.0573248
1890																																		0.0448343
1891																			0.0316027
1892														0.0438144
1893
1894																			0.03125
1895																	0.0235849																						0.0557185
1896									0.0308789									0.0470085												0.0253623					0.057971						0.0331126
1897																																		0.0325048	0.0461095				0.0290698
1898																	0.0327103																	0.0250965					0.0909091
1899																		0.0245902
1900													0.0251889
1901														0.0459184																								0.020362
1902																	0.0288462																											0.020794
1903													0.0252525						0.0441501																				0.03207
1904																																							0.0764706
1905																		0.0316206																0.0423077
1906
1907
1908																		0.048																	0.0965909				0.0791789
1909																																							0.0584795
1910																																			0.0252809
1911																																							0.0202899		0.0516129
1912													0.0293399																						0.0308989
1913									0.0260664																														0.0259366
1914																																									0.0516129					0.0229008
1915																																			0.0539773
1916									0.0234742
1917																																							0.0204082
1918																																			0.03125				0.0293255
1919
1920
1921																																								0.0214286	0.0641026
1922																																			0.0716332
1923
1924																																			0.037037				0.0619469
1925																																							0.0530973
1926
1927																																			0.0489914
1928														0.0432692																					0.02849				0.020649
1929
1930																			0.0342612																0.042735
1931																																		0.0519231							0.0759494			0.0294118
1932																		0.0258621
1933																			0.0364026																					0.0214286
1934																																		0.037182
1935																		0.0344828																	0.0252101
1936																																							0.0945122
1937																			0.0230608
1938										0.0203562																																	0.0216802
1939											0.0201681		0.028103
1940									0.0235849					0.0263158																				0.0229885					0.0487805
1941
1942
1943																																							0.0743034
1944
1945
1946									0.0233645																										0.0581717				0.0247678
1947																																			0.0304709
1948																																														0.0212766
1949																																					0.0343434
1950																																		0.0226843					0.0694006
1951
1952																																			0.0245232				0.0410095
1953
1954																																		0.0304762
1955														0.0285714																									0.0376176
1956																0.0204082																							0.0283019
1957																			0.0402542
1958														0.0305882																									0.056962
1959																0.0376712
1960											0.0216306
1961																																			0.0219178
1962																																			0.0328767
1963																																							0.0373832
1964														0.0473934
1965
1966										0.0232558	0.0207254								0.0254237
1967														0.0496454																														0.0314961
1968																																				0.107422
1969																			0.0362473																								0.0201149
1970																																			0.0352304
1971																		0.0208333								0.0201794										0.146718
1972
1973																																												0.0212355
1974																																							0.053125		0.0487805
1975													0.02331																										0.0219436
1976
1977
1978													0.0235849
1979
1980																		0.025641												0.0283912
1981											0.0208696
1982
[truncated: 18,718 more rows]
[truncated: 37 more columns]

## Sheet: Table S6
Table S6. Percent sequence variation, or heteroplasmy, in the mitochondrial DNA of all species used except C. nemoralis and C. hortensis, using bam-readcount to infer variants. Position is defined relative to the reference mtDNA length, with a different reference for each snail; blank cells indicate the frequency of the alternative allele was zero.																																		got									got
Position	Species	Candidula rugosiuscula														Candidula unifasciata										Cornu aspersum				Arion vulgaris	Oreohelix idahoensis	Lissachtina fulica	Deroceras invadens	Tandonia budapestensis	Euphaedusa planostriata	Aegista diversifamilia	Laeocathaica amdoana	Ariolimax columbianus	Arion rufus	Satsuma myomphala	Fruticicola kurodana	Arion ater	Megaustenia imperator	Oreohelix subrudis	Arion flagellus	Meghimatium bilineatum
	ID	ERR4847782	ERR4847794	ERR4847805	ERR4847809	ERR4847818	ERR4847962	ERR4847967	ERR4847973	ERR4847976	ERR4847984	ERR4847993	ERR4848012	ERR4850588	ERR4851329	ERR4847797	ERR4847812	ERR4847968	ERR4847969	ERR4847991	ERR4850606	ERR4850647	ERR4851357	ERR4851381	ERR4851475	PRJNA1106362	PRJNA1106362	PRJNA1106362	PRJNA1106362	SRR13300036	SRR18609872	SRR8369706	PRJNA1107380	PRJNA1107380	SRR14226860	SRR1918809	SRR22762582	SRR24392122	SRR25412700	SRR3674668	SRR3674670	ERR2021710	SRR22571777	SRR23031725	SRR24502915	SRR25903989
																										PT100	PT151	PT69	PT91
	Haploid genome size (bp)	1290000000	1290000000	1290000000	1290000000	1290000000	1290000000	1290000000	1290000000	1290000000	1290000000	1290000000	1290000000	1290000000	1290000000	1290000000	1290000000	1290000000	1290000000	1290000000	1290000000	1290000000	1290000000	1290000000	1290000000	3580000000	3580000000	3580000000	3580000000	1540000000	5400000000	2120000000	1680000000											5400000000		1610000000
	mtDNA nuclear genome size (bp)	15163	14852	15149	15161	15161	15180	20649	15140	14884	15159	14573	15722	15140	15407	14273	14276	14279	14278	14276	14278	14278	14278	14278	14278	14041	14041	14041	14041	14547	14232	15056	14847	14304	15041	14039	14660	21072	14321	14903	16580	14311	15291	14303	14294	14351
	Total number of reads (fastp trimmed)	337198616	337331468	374567464	431901796	368388320	389037992	384524196	406427040	413290452	417379348	435164908	446071712	294759088	411400036	358463796	451454632	372652628	400594996	433211932	357551496	384240956	363930012	381613672	460175732	118529470	1.22029e+08	121768428	150454030	179593366	280507766	8.05847e+08	164526826	214177188	67423720	24592548	41833928	269693736	310792152	1.42417e+09	435450028	25728616	416694170	610234640	34451270	1455144774
	Total number of reads mapped to mtDNA	318407	454168	293959	230563	219109	171256	224143	362260	209054	227358	447722	308610	231435	253435	60531	223103	197116	122558	137645	83513	453424	83177	182101	417835	40937	36077	45458	59359	147654	153938	478755	124453	48321	19491	3626	3028	49648	173154	157920	189157	4686	298386	84152	4362	503906
	Total number of reads not mtDNA	336880209	336877300	374273505	431671233	368169211	388866736	384300053	406064780	413081398	417151990	434717186	445763102	294527653	411146601	358403265	451231529	372455512	400472438	433074287	357467983	383787532	363846835	381431571	459757897	118488533	1.21993e+08	121722970	150394671	179445712	280353828	8.05368e+08	164402373	214128867	67404229	24588922	41830900	269644088	310618998	1.42401e+09	435260871	25723930	416395784	610150488	34446908	1454640868
	Total number of bases mtDNA	47761050	68125200	44093850	34584450	32866350	25688400	33621450	54339000	31358100	34103700	67158300	46291500	34715250	38015250	9079650	33465450	29567400	18383700	20646750	12526950	68013600	12476550	27315150	62675250	6140550	5411550	6818700	8903850	22148100	23090700	71813250	18667950	7248150	2923650	543900	454200	7447200	25973100	23688000	28373550	702900	44757900	12622800	654300	75585900
	Total number of bases not mtDNA	50532031350	50531595000	56141025750	64750684950	55225381650	58330010400	57645007950	60909717000	61962209700	62572798500	65207577900	66864465300	44179147950	61671990150	53760489750	67684729350	55868326800	60070865700	64961143050	53620197450	57568129800	54577025250	57214735650	68963684550	17773279950	18299008875	18258445500	22559200650	26916856800	42053074200	120805173525	24660355950	32119330050	10110634350	3688338300	6274635000	40446613200	46592849700	213601862175	65289130650	3858589500	62459367600	91522573200	5167036200	218196130200
	Depth of nuclear genome sequencing	39.1721	39.1718	43.5202	50.1943	42.8104	45.2171	44.6861	47.2168	48.0327	48.506	50.5485	51.8329	34.2474	47.8077	41.6748	52.4688	43.3088	46.5666	50.3575	41.566	44.6265	42.3078	44.3525	53.4602	4.9646	5.11145	5.10012	6.30145	17.4785	7.78761	56.9836	14.6788											16.9486		135.526
	Depth of mtDNA sequencing	3149.84	4586.94	2910.68	2281.15	2167.82	1692.25	1628.24	3589.1	2106.83	2249.73	4608.41	2944.38	2292.95	2467.4	636.142	2344.18	2070.69	1287.55	1446.26	877.36	4763.52	873.83	1913.09	4389.64	437.33	385.411	485.628	634.132	1522.52	1622.45	4769.74	1257.36	506.722	194.379	38.7421	30.9823	353.417	1813.64	1589.48	1711.31	49.1161	2927.07	882.528	45.7745	5266.94
	mtDNA to nuclear copy number ratio	80.4103	117.098	66.8811	45.4463	50.6378	37.4251	36.4372	76.0132	43.8625	46.3805	91.168	56.8052	66.9525	51.6109	15.2644	44.6775	47.8123	27.6498	28.7198	21.1076	106.742	20.6541	43.1338	82.1104	88.0896	75.4013	95.2188	100.633	87.1083	208.337	83.7038	85.658											52.0708		38.8631
	% reads mtDNA (fastp trimmed)	0.0944271	0.134636	0.0784796	0.0533832	0.0594777	0.0440204	0.058291	0.0891328	0.0505828	0.0544727	0.102886	0.0691839	0.0785167	0.0616031	0.0168862	0.0494187	0.0528954	0.030594	0.0317731	0.0233569	0.118005	0.0228552	0.0477187	0.090799	0.0345374	0.0295642	0.0373315	0.0394532	0.0822157	0.0548783	0.0594102	0.075643	0.0225612	0.0289082	0.0147443	0.00723814	0.018409	0.0557138	0.0110886	0.0434394	0.0182132	0.0716079	0.0137901	0.0126614	0.0346293
	No. variable sites (2% filter)	52	40	32	30	30	27	33	25	46	29	21	22	27	30	47	25	7	41	32	8	10	14	6	6	35	159	33	30	9	39	1	159	142	64	179	352	25	19	52	117	211	20	1	78	40
	No. variable sites (5% filter)	19	9	4	18	4	2	4	2	14	5	9	2	4	2	27	18	1	33	22	0	3	3	0	0	5	10	5	3	5	7	0	75	38	5	42	88	4	6	28	101	129	5	0	51	3
	No. variable sites (10% filter)	10	5	0	15	1	1	1	1	6	3	8	1	0	0	27	18	1	33	22	0	3	3	0	0	1	1	1	0	2	1	0	45	6	1	4	11	0	5	18	73	120	4	0	29	0
	Mean % variation per site (including invariable sites)	0.0578722	0.0136934	0.0067193	0.0476963	0.00784764	0.0117286	0.00637569	0.00645557	0.0201727	0.0248555	0.0107502	0.0103	0.00631682	0.005402	0.0950401	0.0635092	0.00476225	0.0997301	0.0849597	0.00142221	0.0113295	0.0121695	0.0010809	0.00107256	0.00884921	0.0336568	0.00873567	0.00729506	0.00731459	0.0111884	0.000133729	0.119653	0.041534	0.0182539	0.0718507	0.116548	0.00559184	0.0144794	0.0348369	0.125304	0.226132	0.0133126	0.000140789	0.0531872	0.00842627
1
2
3
4
5
6
7																																										0.369565
8
9
10
11
12
13
14
15
16
17
18																																								0.0245464
19																																								0.0285714
20
21																																					0.0526316
22
23																																								0.120301
24
25
26																																								0.0247273
27																																	0.0313901
28																																								0.0280025
29
30																																											0.0236731
31
32
33
34
35
36
37
38
39
40																																								0.119132
41																																								0.0654921
42
43
44
45
46
47																																					0.0416667
48
49
50
51
52																																								0.0620621
53
54
55
56
57
58
59																																								0.0611222
60																																								0.0614562
61
62																																								0.0558155
63																																	0.0215589
64
65
66
67																																								0.061245
68
69
70																																				0.0344828	0.0357143
71
72																																	0.0205047
73
74
75
76
77
78																																								0.389523
79
80
81																																					0.0384615			0.0244884
82
83
84
85
86
87
88																																									0.0952381
89																																					0.0384615				0.0951359
90
91
92																																								0.154698
93																																								0.16555
94																																								0.0424749
95
96
97
98
99
100
101
102
103																																					0.0384615
104
105																																									0.122863
106
107
108
109
110
111																																								0.0209102
112
113																																								0.158103
114
115
116
117
118																																		0.0201005
119
120
121																																								0.13024
122
123
124
125
126
127
128
129
130
131
132
133
134
135
136
137																																					0.04
138
139
140																																					0.0384615
141
142
143
144
145
146
147
148
149																																								0.0610877
150
151
152
153
154																																								0.128113
155
156
157																																									0.349025
158																																				0.0333333
159
160
161
162																																								0.755912
163
164
165																																								0.0411645
166																																								0.0463092
167
168
169
170
171
172
173
174
175																																											0.108799
176																																					0.0384615
177
178
179
180
181
182
183																																								0.0254117
184
185
186																																											0.0694792
187
188
189
190
191
192
193
194
195
196
197
198
199
200
201																																									0.482371
202
203
204
205
206
207
208
209
210
211
212
213
214
215
216
217
218
219
220
221
222
223
224																																					0.0416667
225
226
227
228
229																																					0.0384615			0.0384268
230
231
232
233																																								0.162801
234
235
236																																								0.0227577
237
238
239
240
241
242
243
244																																											0.951766
245
246
247
248																																								0.0235775
249
250																																								0.0774772
251																																								0.0826473			0.423695
252
253
254
255
256																																				0.0322581
257																																				0.0333333
258																																				0.0322581					0.0563481
259
260
261																																											0.0215054
262
263
264
265
266
267
268																																											0.0201342
269
270
271																																									0.0540243
272																																								0.0229794
273
274
275
276																																									0.0371674
277																																								0.0205989
278																																											0.0249221
279
280
281
282
283																																									0.0389662
284
285
286																																									0.0408246
287
288																																								0.245372
289
290
291
292
293
294
295
296
297
298
299
300
301
302																																					0.04			0.181074
303																																								0.2413
304																																								0.133224
305
306
307
308
309
310
311
312
313
314
315
316
317
318
319
320
321
322
323																																								0.299937	0.0722557
324
325
326
327																																										0.232558
328
329
330
331																																								0.154088
332
333
334
335
336
337
338
339
340
341
342
343
344
345																																									0.0920502
346
347
348
349
350																																										0.230769
351
352																																									0.0768742
353
354
355
356
357
358
359																																								0.0321005
360
361
362																																									0.0602573
363																																									0.0344828				0.106693
364																																								0.107405
365
366
367
368
369
370
371
372																																								0.173062
373																																					0.04
374																																					0.0263158			0.0259896
375																																								0.0390499
376																																								0.0355412
377
378
379
380																																									0.0986547
381
382
383
384
385
386
387
388
389
390
391
392
393
394
395																																					0.0634921
396																																					0.2
397																																				0.05
398
399
400
401																																					0.242424
402																0.026975						0.0205128		0.0204693
403
404
405
406
407
408																																									0.118119
409
410																																					0.0454545
411																																									0.111612
412
413																					0.0258718
414
415
416
417
418																																								0.0209743
419																																									0.169102
420																										0.0204499	0.0383747
421
422
423
424																											0.0225225
425
426
427
428
429
430
431
432
433
434
435
436
437
438
439
440
441
442
443
444
445																											0.0206422
446
447
448
449
450
451
452
453
454
455
456
457
458
459
460
461
462
463
464
465
466																																									0.390159
467
468
469
470
471
472
473
474
475
476
477
478
479
480
481
482
483
484
485																											0.0232019
486
487																																										0.202381
488
489
490
491
492
493
494
495
496
497
498
499																																									0.45104
500
501
502																											0.0226244
503
504
505
506
507
508
509
510
511
512
513
514
515
516
517			0.0439037	0.0346969	0.0383693	0.028464	0.0268852	0.0418605	0.0414345	0.0428036	0.0339455	0.0396368	0.0344957	0.0404569	0.0565027
518
519
520
521
522
523																																				0.0384615
524
525
526
527
528
529
530
531
532
533																																									0.467926
534
535
536
537
538																																									0.452887	0.0222222
539
540
541
542
543
544
545
546
547
548
549
550
551
552
553
554
555
556
557
558																																				0.0294118
559
560
561
562
563
564
565
566
567
568
569
570
571
572
573
574
575
576
577
578
579																																										0.0238095
580
581																																									0.403502
582
583
584
585
586
587
588
589
590
591
592
593
594
595
596
597
598
599																																										0.037037
600
601
602																																										0.025
603
604
605
606
607
608
609
610
611																																				0.03125
612
613																																									0.280191
614																																										0.0625
615
616
617
618
619
620
621
622
623
624
625
626
627																																										0.025641
628
629
630
631																																									0.177174
632
633
634																																									0.189989
635
636
637
638
639
640
641
642
643																																										0.025
644
645																																									0.205113
646
647
648																																										0.0875
649
650
651
652
653
654
655																																										0.0506329
656
657
658
659
660
661
662
663
664
665
666
667
668
669
670																																										0.0253165
671
672
673
674
675																																									0.173544
676
677
678
679
680
681
682																																									0.172456
683
684																																									0.172983
685
686
687																											0.0261097
688
689
690
691
692																																					0.03125
693
694
695
696
697
698
699
700
701
702
703
704
705
706
707													0.0849881																													0.117647
708
709
710
711
712
713
714
715
716
717
718
719
720
721
722
723
724
725
726
727
728
729
730																										0.0209302	0.037037															0.0229885
731
732
733																											0.0243243				0.0264407
734
735
736
737
738
739																											0.0216802
740
741
742
743
744
745
746
747
748
749
750
751
752																											0.0223464
753
754
755
756
757
758
759
760
761
762
763
764																																				0.0454545
765
766
767
768
769
770
771
772
773																										0.0235294	0.0363128	0.02537			0.0226365
774
775
776
777
778
779
780																										0.0231481	0.0434783
781																															0.0249671
782
783
784																															0.0282523
785
786
787
788
789
790
791
792
793
794
795
796
797
798
799
800
801
802
803
804
805
806
807
808
809
810
811																															0.0209924
812
813
814
815
816
817
818
819
820
821
822																																											0.0205656
823
824
825
826
827
828
829
830
831
832
833
834
835
836
837
838
839
840
841
842
843
844
845
846
847
848																																					0.0294118
849
850
851
852
853
854
855
856
857
858
859
860
861
862
863
864
865
866
867
868
869																																										0.0326087
870
871
872
873
874
875																																									0.0372977
876
877
878
879
880
881
882
883																																					0.027027
884
885
886
887
888																																					0.025641
889																																					0.025
890
891
892
893																																									0.0506415
894
895
896
897
898
899
900
901
902
903																																									0.0504144
904
905																																									0.0513889
906																																				0.0344828
907
908																																					0.025
909
910
911
912
913																																									0.0717736
914
915
916
917
918
919
920
921
922
923																																									0.0754325
924
925
926
927
928
929
930
931
932
933
934
935
936
937																																									0.0759053
938																																									0.074329
939
940
941																																									0.0733882
942
943
944
945																																									0.0787717
946
947
948																																					0.027027
949
950
951																																									0.0831709
952
953
954																																				0.05
955
956
957
958
959
960
961
962
963
964
965
966
967
968
969																																					0.025
970
971
972
973
974																																									0.0810631
975
976
977
978
979
980
981																																								0.0259605
982																																									0.0219858
983
984
985																																									0.0213371
986																																									0.039801
987
988
989
990																																									0.0212164
991
992
993
994																																									0.0219702
995
996
997																																									0.0218927
998																																									0.0209059
999
1000																																					0.025
1001
1002
1003																																						0.0518519
1004
1005
1006
1007
1008
1009
1010
1011
1012																																				0.0666667
1013
1014
1015
1016
1017																																									0.0266854
1018																																										0.27381
1019
1020																																										0.0235294
1021
1022
1023
1024
1025
1026
1027
1028
1029
1030
1031
1032
1033
1034
1035
1036																																									0.0256228
1037
1038
1039																																									0.0248933
1040
1041
1042
1043
1044
1045
1046
1047
1048
1049
1050
1051
1052
1053
1054
1055
1056
1057
1058
1059
1060
1061
1062
1063
1064
1065
1066
1067																															0.0254027
1068
1069
1070
1071
1072
1073
1074
1075
1076
1077
1078
1079
1080
1081
1082
1083
1084
1085
1086
1087
1088
1089
1090
1091
1092
1093
1094
1095
1096
1097
1098
1099
1100
1101
1102																																					0.027027
1103
1104
1105
1106
1107
1108
1109
1110
1111
1112
1113
1114																																					0.027027
1115
1116
1117
1118
1119
1120
1121
1122
1123
1124
1125
1126
1127
1128
1129																																							0.0381078
1130
1131
1132
1133
1134
1135
1136
1137
1138																																										0.0714286
1139
1140
1141																																							0.02955
1142
1143																																	0.108197
1144																																													0.110791
1145
1146
1147																																	0.0702055	0.0251716
1148																																	0.127367	0.0249433
1149																																	0.0428816
1150
1151
1152
1153
1154
1155
1156																																	0.0750853	0.0231481
1157																																	0.119863	0.0324074							0.0222513
1158																																	0.0338409
1159
1160																																							0.0201748
1161
1162																																	0.040404
1163
1164
1165																																	0.0509338						0.0217687
1166
1167
1168
1169
1170
1171
1172																																	0.111301	0.0536913
1173																																	0.0409556
1174
1175
1176
1177																																	0.143101	0.0638767
1178
1179
1180
1181
1182
1183
1184
1185																																							0.022846
1186
1187																																	0.0573356	0.0450644
1188
1189																																	0.0271647
1190
1191
1192
1193
1194
1195																																	0.037931
1196
1197
1198																																	0.061296
1199
1200
1201																																	0.0759717	0.0326087								0.193182
1202
1203
1204																																	0.0274914
1205
1206																																					0.0322581
1207																																	0.0686106
1208
1209
1210
1211
1212
1213
1214																																		0.0231481			0.030303
1215																																					0.030303
1216
1217
1218
1219																																		0.0286976												0.0205796
1220
1221
1222
1223
1224
1225
1226
1227
1228
1229																																									0.144779
1230
1231																																	0.0483871
1232
1233
1234																																				0.0416667
1235
1236
1237
1238
1239
1240																																		0.0222717
1241																																	0.0535433
1242
1243
1244
1245
1246
1247
1248
1249
1250
1251
1252
1253
1254
1255
1256
1257
1258
1259
1260																																	0.0304414
1261
1262																																														0.0210598
1263
1264
1265
1266
1267
1268
1269
1270
1271
1272
1273
1274
1275
1276
1277
1278
1279																																				0.04
1280
1281
1282
1283
1284
1285
1286
1287
1288
1289
1290
1291																																					0.0344828
1292																																									0.0203046
1293
1294
1295																																					0.0344828
1296																																										0.340909
1297
1298
1299
1300
1301																																					0.0384615
1302
1303
1304
1305																																									0.0210396
1306																																				0.0416667
1307																															0.0625
1308
1309																															0.0279673
1310
1311																																				0.047619
1312
1313
1314
1315																															0.0977748			0.060166
1316
1317																															0.0203528
1318
1319
1320
1321																															0.0331305
1322
1323
1324
1325
1326																															0.0491132
1327
1328
1329
1330
1331																															0.0525597
1332
1333																															0.0334699
1334																															0.0265487			0.0322581
1335
1336
1337
1338																															0.0283019
1339																															0.0744249			0.0321888
1340																																									0.162486
1341
1342																																		0.029661
1343																															0.0338066
1344
1345
1346																															0.0372881
1347																																									0.18502
1348
1349																															0.0324983
1350
1351
1352
1353
1354																															0.0452397
1355
1356
1357
1358																															0.0305499
1359
1360		0.0342205	0.0304438	0.0314837	0.030102	0.0290529	0.0530669	0.0305556	0.0325093	0.0453446	0.0324417	0.029538	0.0346034	0.0482955
1361
1362
1363																																				0.0588235
1364
1365
1366
1367																															0.0686141			0.0261438
1368
1369
1370
1371
1372
1373																															0.0462069
1374
1375
1376
1377																															0.0285714
1378
1379
1380
1381
1382
1383
1384
1385
1386																																				0.0588235
1387
1388
1389
1390
1391
1392
1393
1394
1395
1396
1397
1398
1399
1400
1401																															0.0501016
1402
1403
1404																															0.0228532
1405
1406
1407																																					0.0555556
1408																																									0.260461
1409																																					0.0555556
1410
1411
1412
1413
1414
1415																															0.0396601
1416
1417
1418																															0.0292648
1419																																					0.0526316
1420
1421
1422
1423																															0.0234542
1424																																					0.05
1425
1426
1427
1428
1429
1430
1431
1432
1433
1434
1435
1436
1437
1438
1439																															0.0241477
1440
1441
1442
1443
1444
1445
1446
1447
1448
1449
1450
1451
1452
1453
1454
1455
1456
1457
1458
1459
1460
1461
1462
1463
1464
1465
1466
1467
1468
1469
1470
1471
1472
1473
1474
1475
1476
1477
1478
1479
1480
1481
1482
1483
1484
1485
1486
1487
1488
1489
1490
1491
1492
1493
1494
1495
1496
1497
1498
1499
1500
1501
1502
1503
1504
1505
1506
1507
1508
1509
1510
1511
1512
1513
1514
1515
1516
1517
1518																																									0.0516129
1519
1520
1521
1522
1523
1524																																									0.0535932
1525																																					0.0588235
1526
1527
1528
1529
1530
1531
1532
1533
1534
1535																																				0.0625
1536
1537
1538
1539
1540
1541																																										0.258065
1542
1543
1544
1545
1546
1547
1548
1549
1550
1551
1552
1553
1554
1555
1556
1557
1558
1559
1560
1561
1562
1563
1564
1565
1566
1567
1568
1569
1570
1571
1572
1573
1574
1575
1576
1577
1578
1579
1580
1581
1582
1583
1584																																					0.0588235
1585
1586
1587
1588
1589
1590
1591
1592
1593
1594
1595																																					0.0625
1596
1597
1598
1599																																									0.0291439
1600
1601
1602
1603
1604																																					0.0625
1605
1606
1607
1608																																				0.037037
1609																																									0.0238949
1610
1611
1612
1613
1614
1615
1616
1617
1618
1619
1620
1621
1622
1623
1624
1625
1626																											0.0240964
1627
1628
1629
1630
1631
1632
1633
1634
1635
1636
1637
1638
1639
1640
1641
1642
1643		0.033105
1644
1645
1646																																									0.0234852
1647
1648
1649
1650
1651												0.026294
1652
1653
1654
1655
1656
1657
1658																														0.0247235
1659
1660
1661
1662
1663
1664
1665
1666
1667
1668																																									0.234443
1669
1670
1671
1672
1673
1674
1675																																									0.232912
1676									0.0239596
1677
1678
1679
1680
1681
1682
1683												0.0842831
1684
1685
1686																																									0.100936
1687
1688
1689
1690
1691
1692
1693							0.0214133
1694										0.0288809
1695
1696
1697
1698
1699
1700
1701
1702
1703																																									0.352263
1704
1705
1706
1707
1708
1709
1710
1711																																					0.0416667
1712
1713
1714
1715
1716
1717
1718
1719
1720
1721
1722
1723
1724
1725
1726																																										0.0208333
1727
1728
1729
1730																																														0.0227364
1731																																									0.327806
1732
1733
1734																																									0.317749
1735																																										0.0204082
1736
1737
1738
1739
1740
1741
1742
1743
1744
1745
1746
1747
1748
1749
1750
1751
1752
1753
1754
1755
1756
1757
1758
1759
1760
1761
1762
1763
1764							0.0258065
1765									0.0227273
1766
1767																																				0.0454545
1768
1769																																					0.0434783
1770
1771
1772
1773
1774
1775
1776				0.0676393
1777
1778
1779
1780
1781
1782
1783							0.0213675
1784
1785				0.0684932																																					0.168601
1786				0.0216718
1787
1788								0.0559211	0.0205479
1789
1790
1791																																				0.0416667					0.146667
1792															0.0221402
1793									0.028777					0.0227273
1794							0.0364583
1795
1796
1797
1798						0.0252101
1799				0.0214669
1800								0.0206612
1801															0.0227273
1802							0.0470588			0.0292398
1803							0.0359281			0.035503
1804												0.267684
1805
1806						0.0204082									0.0512821
1807											0.0217391
1808								0.027027						0.0244648
1809								0.0639269	0.0446429					0.068323	0.0209424
1810
1811
1812								0.037037						0.044586
1813
1814				0.0216346	0.0501931	0.0574713					0.0484848
1815				0.0536585
1816
1817						0.0240964
1818				0.0251256		0.0555556
1819
1820
1821
1822			0.104
1823											0.0849421
1824																																									0.0445487
1825
1826
1827												0.129579
1828												0.127646
1829								0.0331126				0.128008
1830
1831												0.126418
1832			0.114638
1833			0.111901
1834
1835
1836												0.12453
1837
1838
1839												0.126765
1840																																										0.158537
1841
1842						0.0229885
1843
1844										0.0243902
1845										0.0253165
1846									0.025641	0.0266667
1847
1848
1849										0.027027																								0.021021
1850																																										0.182927
1851
1852		0.939641								0.030303																										0.0333333
1853
1854									0.0277778	0.0322581
1855										0.0327869																										0.0333333
1856					0.261682																													0.0234604
1857
1858
1859
1860
1861
1862
1863
1864															0.0238095
1865			0.0267062			0.0208333
1866																											0.0213415
1867
1868
1869						0.0227273
1870
1871										0.037037
1872
1873																																									0.0259128
1874										0.0434783
1875
1876
1877
1878
1879
1880
1881
1882
1883
1884
1885
1886
1887
1888
1889
1890																																		0.0254958
1891
1892
1893
1894						0.0454545
1895										0.0833333
1896																																										0.243902
1897
1898						0.05					0.0462107
1899			0.0325581
1900			0.0654206
1901			0.0424528
1902										0.1
1903			0.0285714
1904			0.0285714
1905
1906
1907			0.0336538																																						0.103924
1908
1909
1910
1911
1912			0.121359			0.1
1913
1914
1915																																										0.268293
1916
1917																																		0.0231884
1918
1919
1920
1921																											0.0296053
1922
1923
1924
1925										0.285714
1926
1927
1928
1929						0.25
1930
1931
1932
1933
1934		0.0217391			0.0612245
1935
1936
1937
1938		1
1939																																									0.185722
1940
1941
1942
1943
1944
1945
1946																											0.0218069
1947		0.148649
1948												0.0231138																														0.021978
1949										0.333333
1950
1951
1952
1953
1954
1955
1956
1957			0.0909091								1																														0.228079
1958					0.0988142
1959
1960													0.93617																												0.237073
1961
1962																																					0.0416667
1963
1964													0.0473373
1965													0.038633
1966
1967
1968
1969
1970
1971		0.0277778
1972
1973			0.0833333
1974												0.0246721
1975
1976
1977
1978
1979
1980			0.037037									0.118902
1981
[truncated: 19,091 more rows]

## Sheet: Table S7
Table S7. Correlation coefficient between the frequency of the alternative SNPs (SNP heteroplasmy) in each of the offspring in the matriline and against each of the two possible mothers, either C451 or C452. The putative mother was judged to be the parent/offspring combination that showed a positive and significant relationship for the degree of SNP heteroplasmy (1st criterion). In cases where th…
		Versus 451				Versus 452				Mother
Snail		r	P	r squared		r	P	r squared		1st criterion	2nd criterion	1st + 2nd
C691		0.0891941	0.000126217	0.0275293		0.210177	4.54168e-10	0.0712889			452	452
C692		0.47646	2.62779e-37	0.266111		0.22174	0.000156009	0.026842			451	451
C695		0.499078	1.9951e-14	0.105223		0.00243274	0.980272	1.1636e-06		451	451	451
C698		0.190943	6.08907e-93	0.54806		-0.0255573	0.120796	0.00456986		451	451	451
C699		0.180121	1.39711e-07	0.0512997		0.0563889	0.266702	0.00234478		451	451	451
C700		0.393995	1.10581e-80	0.49705		-0.000520103	0.988413	4.01323e-07		451	451	451
C701		0.112418	6.21879e-05	0.0299963		0.321167	2.29057e-15	0.112636			452	452
C702		0.154169	7.82555e-11	0.0772003		0.171004	1.16551e-06	0.0439766			451	451
C703		-0.000206692	0.993186	1.38536e-07		0.116955	0.000943927	0.0205927		452	452	452
C704		0.063774	0.0992182	0.00514921		0.353981	2.13701e-10	0.0738871		452	452	452
C706		0.111409	4.81028e-11	0.0788673		0.0905673	0.00032426	0.0242952			451	451
C707		0.447788	6.20091e-106	0.596499		-0.0990438	0.00742437	0.0135464		451	451	451
C708		-0.0271373	0.299582	0.0020417		0.194943	2.66562e-07	0.0491377		452	452	452
C709		-0.0488611	0.087991	0.00551323		0.343892	2.62705e-17	0.127386		452	452	452
C714		0.087783	0.000143522	0.027082		0.268887	3.99341e-16	0.118428			452	452
C715		-0.121019	8.03112e-05	0.0291045		0.266924	2.11102e-09	0.0659781		452	452	452
C716		0.526815	1.11198e-09	0.0680712		0.0306689	0.812044	0.000107594		451	451	451
C724		0.119646	4.53815e-08	0.0552158		-0.00455786	0.888642	3.73093e-05		451	451	451
C725		0.241806	6.41849e-06	0.0379307		0.170219	0.0318979	0.00872286			451	451
C726		-0.036776	0.18865	0.00327692		0.298151	8.72895e-14	0.100457		452	452	452
C750		0.771914	6.26015e-105	0.592948		-0.0212641	0.745926	0.000199764		451	451	451
C751		0.0844443	0.000193234	0.0260474		0.0388404	0.244881	0.00257		451	451	451
C752		0.154415	0.000152537	0.02687		0.24543	3.9291e-05	0.031658			452	452
C753		0.396711	4.14197e-08	0.0555336		0.248747	0.0204918	0.0101659			451	451
C754		0.234049	1.55978e-10	0.0748338		0.19386	0.000361572	0.0239167			451	451
C755		0.2292	1.12828e-07	0.0520445		0.0971647	0.129766	0.00435831		451	451	451
C756		0.211038	1.18281e-22	0.166585		0.104822	0.00145703	0.0190963			451	451
C757		0.133995	3.82189e-17	0.125933		0.0445302	0.0646326	0.00647623		451	451	451
C758		0.995694	1.29104e-56	0.379643		-0.0860917	0.419577	0.001239		451	451	451
C769		0.422006	3.92899e-30	0.218912		0.241594	2.39591e-05	0.0333888			451	451
C770		-0.0104886	0.545269	0.00069465		-0.00529778	0.834921	8.26385e-05				451
C771		0.101479	0.0320997	0.008686		0.11606	0.094767	0.00529795		451	451	451
C772		0.235885	6.56363e-08	0.0539314		0.288142	7.67814e-06	0.0373737			451	451
C773		0.191769	0.00018172	0.026261		0.292013	0.000102192	0.0283177			452	452
C785		0.383967	3.14754e-10	0.0724206		0.231692	0.0107781	0.0122959			451	451
C786		0.223196	1.48246e-12	0.0907196		0.241855	2.29079e-07	0.0496673			451	451
C795		0.358479	1.53819e-26	0.194181		-0.0298402	0.565732	0.000627542		451	451	451
C796		0.123188	1.21093e-05	0.0357112		0.25608	3.7493e-10	0.0719501			452	452
C797		1.27978	4.75706e-20	0.147592		0.327767	0.123076	0.00451447		451	451	451
C804		1.50493	2.88013e-89	0.533335		0.0298808	0.820927	9.74945e-05		451	451	451
C805		-0.0253128	0.706827	0.000268656		0.650746	1.59207e-11	0.0827971		452	452	452
C806		0.249253	0.000154525	0.0268249		0.435092	6.33401e-06	0.0380479			452	452
C807		0.45305	4.68164e-15	0.110058		0.247558	0.00438463	0.015328			451	451
C808		0.188777	1.02504e-11	0.0841481		0.3048	5.35529e-14	0.1021			452	452
C809		1.12599	5.55734e-14	0.101792		0.25687	0.254243	0.00247047		451	451	451
C810		0.384634	2.29523e-17	0.127602		0.136896	0.0463815	0.00752186			451	451
C811		0.318088	2.21616e-29	0.213801		0.116453	0.0082301	0.0131998			451	451
C812		0.278193	4.2621e-23	0.169778		0.0322977	0.453798	0.00106727		451	451	451
C813		-0.0420122	0.392099	0.00139015		0.0354153	0.622675	0.000460648				451
C814		0.49323	3.69234e-79	0.490322		0.0147169	0.743576	0.00020361		451	451	451
C815		0.228849	2.38849e-14	0.104621		0.145326	0.00123072	0.0196775			451	451
C816		-0.0760178	0.0193255	0.010339		0.52489	1.05074e-31	0.229888		452	452	452
C825		0.169491	0.100071	0.00512342		0.448414	0.00297854	0.016645		452	452	452
C826		0.233214	0.000293566	0.0245946		0.0138618	0.883976	4.0524e-05		451	451	451
C827		0.202462	6.9255e-13	0.0932958		0.14273	0.000710727	0.0215735			451	451
C828		0.47621	1.13578e-51	0.352343		0.028593	0.577294	0.000590936		451	451	451
C833		0.30968	0.00048684	0.0228412		0.576541	9.04804e-06	0.0367987			452	452
C834		0.00646298	0.481763	0.000939484		0.0846933	1.72163e-10	0.0746311		452	452	452
C835		0.148958	5.83218e-27	0.197119		-0.00641019	0.764943	0.000170107		451	451	451
C836		0.0117125	0.400968	0.00133893		0.148495	9.14522e-14	0.1003		452	452	452
C837		0.0400318	5.26642e-08	0.0546979		0.0563243	2.16971e-07	0.0498571			451	451
C838		0.0118127	0.462908	0.00102294		0.117628	4.51844e-07	0.0472925		452	452	452
C839		0.21088	4.97191e-11	0.0787542		0.100605	0.0357025	0.00835926			451	451
C849		0.0334057	1.84837e-07	0.0503238		0.0426744	5.91754e-06	0.0382861			451	451
C850		-0.026622	0.137168	0.00418768		0.188772	1.82727e-13	0.097968		452	452	452
C852		0.262732	4.71398e-19	0.140222		0.0378057	0.402323	0.00133378		451	451	451
C854		0.0468423	2.60295e-11	0.0809677		0.0295881	0.00474157	0.0150623			451	451
C855		0.0528751	6.9049e-11	0.0776293		0.0416029	0.000566579	0.0223584			451	451
C857		0.0474169	0.000400552	0.023517		0.0707045	0.000322385	0.0243153			452	452
C859		0.194976	2.57677e-36	0.259759		0.002237	0.927068	1.5944e-05		451	451	451
C861		0.0917184	1.97152e-21	0.157724		0.0479728	0.00110717	0.0200422			451	451
C883		0.201781	2.51332e-35	0.253367		0.0253744	0.321456	0.00186888		451	451	451
C887		0.359889	2.75823e-25	0.185375		-0.0106716	0.841678	7.5923e-05		451	451	451
C888		0.245558	5.35476e-09	0.0626359		0.200469	0.00131068	0.0194607			451	451
C889		0.542699	2.02326e-05	0.0339171		0.0650866	0.729501	0.000227511		451	451	451
C893a		0.0313475	0.0540302	0.00702509		0.121509	2.72504e-07	0.0490606		452	452	452
